# Supplementary material for: Bis{2-meth­oxy-6-[(4-methyl­phen­yl)iminiometh­yl]phenolato-κ2 O 1,O 2}tris­(nitrato-κ2 O,O′)methano­lsamarium(III)
Source: Acta Crystallogr Sect E Struct Rep Online. 2011 Jan 15;67(Pt 2):m184–5. doi: 10.1107/S1600536811000407 (PMC3051746; doi:10.1107/S1600536811000407)
Supplement: Supplementary file 1 [file e-67-0m184-sup1.cif]

##############################################################################
###                                                                        ###
###        Electronic paper (Acta Crystallographica Section E)             ###
###                                                                        ###
##############################################################################
#                                                                            #
# This CIF contains the data in a paper accepted for publication in Acta     #
# Crystallographica Section E. It conforms to the requirements of Notes      #
# for Authors for Section E, and has been peer reviewed under the auspices   #
# of the IUCr Commission on Journals.                                        #
#                                                                            #
# Full details of the Crystallographic Information File format               #
# are given in the paper "The Crystallographic Information File (CIF):       #
# a New Standard Archive File for Crystallography" by S. R. Hall, F. H.      #
# Allen and I. D. Brown [Acta Cryst. (1991), A47, 655-685].                  #
#                                                                            #
# The current version of the core CIF dictionary is obtainable from          #
# ftp://ftp.iucr.org/pub/cif_core.dic. The current version number is 2.4.    #
#                                                                            #
# Software is freely available for graphical display of the structure(s) in  #
# this CIF.  For information consult the CIF home page http://www.iucr.org/  #
# cif/home.html                                                              #
#                                                                            #
# This file may be used for bona fide research purposes within the           #
# scientific community so long as proper attribution is given to the journal # 
# article from which it was obtained.                                        #
#                                                                            #
##############################################################################
                                             
data_I
_audit_creation_method     SHELXL-97
_chemical_name_systematic
;
MethanolBis{2-methoxy-6-[(4-methylphenyl)iminiomethyl]phenolato-
\k^2^<i>O</i>^1^,<i>O</i>^2^}tris(nitrato-\k^2^<i>O</i>,<i>O</i>')samarium(III)
;
_chemical_name_common     ?
_chemical_formula_moiety     'C31 H34 N5 O14 Sm'
_chemical_formula_sum     'C31 H34 N5 O14 Sm'
_chemical_formula_iupac     '[Sm (N O3)3 (C15 H15 N O2)2 (C H4 O)]'
_chemical_formula_weight     850.99
_chemical_melting_point     ?
_symmetry_cell_setting     triclinic
_symmetry_space_group_name_H-M     'P -1'
_symmetry_space_group_name_Hall     '-P 1'
loop_
    _symmetry_equiv_pos_as_xyz
    'x, y, z'
    '-x, -y, -z'
_cell_length_a     7.8547(10)
_cell_length_b     14.6893(19)
_cell_length_c     16.590(2)
_cell_angle_alpha     73.402(8)
_cell_angle_beta     85.738(7)
_cell_angle_gamma     79.230(7)
_cell_volume     1801.6(4)
_cell_formula_units_Z     2
_cell_measurement_reflns_used     7607
_cell_measurement_theta_min     1.66
_cell_measurement_theta_max     25.00
_cell_measurement_temperature     296(2)
_exptl_crystal_description     block
_exptl_crystal_colour     red
_exptl_crystal_size_max     0.261
_exptl_crystal_size_mid     0.111
_exptl_crystal_size_min     0.082
_exptl_crystal_density_diffrn     1.569
_exptl_crystal_density_meas     ?
_exptl_crystal_density_method     'not measured'
_exptl_crystal_F_000     858
_exptl_absorpt_coefficient_mu     1.702
_exptl_absorpt_correction_type     multi-scan
_exptl_absorpt_process_details     '(SADABS; Sheldrick, 1996)'
_exptl_absorpt_correction_T_min     0.797
_exptl_absorpt_correction_T_max     0.870
_exptl_special_details
;
;
_diffrn_ambient_temperature     296(2)
_diffrn_radiation_type     MoK\a
_diffrn_radiation_wavelength     0.71073
_diffrn_radiation_source     'fine-focus sealed tube'
_diffrn_radiation_monochromator     graphite
_diffrn_measurement_device_type     'Bruker APEXII area-detector'
_diffrn_measurement_method     '\f and \w'
_diffrn_detector_area_resol_mean     ?
_diffrn_reflns_number     25616
_diffrn_reflns_av_R_equivalents     0.0432
_diffrn_reflns_av_sigmaI/netI     0.0405
_diffrn_reflns_theta_min     1.66
_diffrn_reflns_theta_max     25.00
_diffrn_reflns_theta_full     25.00
_diffrn_measured_fraction_theta_max     0.997
_diffrn_measured_fraction_theta_full     0.997
_diffrn_reflns_limit_h_min     -9
_diffrn_reflns_limit_h_max     9
_diffrn_reflns_limit_k_min     -17
_diffrn_reflns_limit_k_max     16
_diffrn_reflns_limit_l_min     -19
_diffrn_reflns_limit_l_max     19
_diffrn_standards_number     ?
_diffrn_standards_interval_count     ?
_diffrn_standards_interval_time     ?
_diffrn_standards_decay_%     ?
_refine_special_details
;
Refinement of <i>F</i>^2^ against ALL reflections. The weighted <i>R</i>-factor
<i>wR</i> and goodness of fit <i>S</i> are based on <i>F</i>^2^, conventional
<i>R</i>-factors <i>R</i> are based on <i>F</i>, with <i>F</i> set to zero for
negative <i>F</i>^2^. The threshold expression of <i>F</i>^2^ >
\s(<i>F</i>^2^) is used only for calculating <i>R</i>-factors(gt) <i>etc</i>.
and is not relevant to the choice of reflections for refinement.
<i>R</i>-factors based on <i>F</i>^2^ are statistically about twice as large
as those based on <i>F</i>, and <i>R</i>- factors based on ALL data will be
even larger.
;
_reflns_number_total     6337
_reflns_number_gt     5512
_reflns_threshold_expression     I>2sigma(I)
_refine_ls_structure_factor_coef     Fsqd
_refine_ls_matrix_type     full
_refine_ls_R_factor_all     0.0514
_refine_ls_R_factor_gt     0.0431
_refine_ls_wR_factor_gt     0.1184
_refine_ls_wR_factor_ref     0.1226
_refine_ls_goodness_of_fit_ref     1.046
_refine_ls_restrained_S_all     1.046
_refine_ls_number_reflns     6337
_refine_ls_number_parameters     474
_refine_ls_number_restraints     0
_refine_ls_hydrogen_treatment     constr
_refine_ls_weighting_scheme     calc
_refine_ls_weighting_details
         'calc w=1/[\s^2^(Fo^2^)+(0.0718P)^2^+2.0645P] where P=(Fo^2^+2Fc^2^)/3'
_atom_sites_solution_hydrogens     geom
_atom_sites_solution_primary     direct
_atom_sites_solution_secondary     difmap
_refine_ls_shift/su_max     0.001
_refine_ls_shift/su_mean     0.000
_refine_diff_density_max     0.911
_refine_diff_density_min     -0.732
_refine_ls_extinction_method     none
_refine_ls_extinction_coef     ?
loop_
    _atom_type_symbol
    _atom_type_description
    _atom_type_scat_dispersion_real
    _atom_type_scat_dispersion_imag
    _atom_type_scat_source
    'C' 'C' 0.0033 0.0016
                         'International Tables Vol C Tables 4.2.6.8 and 6.1.1.4'
    'H' 'H' 0.0000 0.0000
                         'International Tables Vol C Tables 4.2.6.8 and 6.1.1.4'
    'N' 'N' 0.0061 0.0033
                         'International Tables Vol C Tables 4.2.6.8 and 6.1.1.4'
    'O' 'O' 0.0106 0.0060
                         'International Tables Vol C Tables 4.2.6.8 and 6.1.1.4'
    'Sm' 'Sm' -0.1638 3.4418
                         'International Tables Vol C Tables 4.2.6.8 and 6.1.1.4'
_computing_data_collection     'APEX2 (Bruker, 2006)'
_computing_cell_refinement     'SAINT (Bruker, 2006)'
_computing_data_reduction     'SAINT (Bruker, 2006)'
_computing_structure_solution     'SHELXS97 (Sheldrick, 2008)'
_computing_structure_refinement     'SHELXL97 (Sheldrick, 2008)'
_computing_molecular_graphics     'SHELXTL (Sheldrick, 2008)'
_computing_publication_material     'SHELXL97 (Sheldrick, 2008)'
loop_
    _atom_site_type_symbol
    _atom_site_label
    _atom_site_fract_x
    _atom_site_fract_y
    _atom_site_fract_z
    _atom_site_U_iso_or_equiv
    _atom_site_adp_type
    _atom_site_calc_flag
    _atom_site_refinement_flags
    _atom_site_occupancy
    _atom_site_disorder_assembly
    _atom_site_disorder_group
    Sm Sm -0.01017(3) 0.327313(17) 0.806379(17) 0.04596(12) Uani d . 1 . .
    O O1 0.0691(5) 0.4434(2) 0.6739(2) 0.0471(8) Uani d . 1 A .
    O O2 0.2571(5) 0.2701(3) 0.6999(3) 0.0583(10) Uani d . 1 A .
    O O3 0.1465(5) 0.1745(2) 0.8891(2) 0.0456(8) Uani d . 1 A .
    O O4 0.0886(6) 0.2926(3) 0.9826(3) 0.0608(11) Uani d . 1 A .
    O O5 -0.109(3) 0.4813(14) 0.8558(16) 0.111(8) Uani d P 0.50 A 1
    O O5' -0.165(3) 0.4487(11) 0.8865(11) 0.073(4) Uani d P 0.50 A 2
    O O6 -0.2260(8) 0.5018(4) 0.7536(4) 0.0900(16) Uani d . 1 A .
    O O7 -0.3204(8) 0.5922(4) 0.8313(4) 0.109(2) Uani d . 1 A .
    O O8 -0.3483(6) 0.3231(4) 0.8222(3) 0.0765(13) Uani d . 1 A .
    O O9 -0.2151(6) 0.2403(4) 0.9302(3) 0.0735(12) Uani d . 1 A .
    O O10 -0.4885(5) 0.2504(4) 0.9299(3) 0.0859(16) Uani d . 1 A .
    O O11 -0.0722(6) 0.1724(3) 0.7704(3) 0.0583(10) Uani d . 1 A .
    O O12 -0.1428(6) 0.3007(3) 0.6725(2) 0.0579(10) Uani d . 1 A .
    O O13 -0.1868(6) 0.1644(3) 0.6599(3) 0.0726(12) Uani d . 1 A .
    O O14 0.2519(6) 0.3925(3) 0.8307(3) 0.0835(15) Uani d . 1 A .
    H H14B 0.3311 0.3550 0.8584 0.125 Uiso calc R 1 . .
    N N1 -0.0024(5) 0.6247(3) 0.5829(3) 0.0416(9) Uani d . 1 A .
    H H1A -0.0255 0.5804 0.6267 0.050 Uiso d R 1 . .
    N N2 0.2117(6) -0.0081(3) 0.8804(3) 0.0461(10) Uani d . 1 A .
    H H2A 0.1604 0.0499 0.8577 0.055 Uiso d R 1 . .
    N N3 -0.2281(8) 0.5202(4) 0.8184(4) 0.0698(15) Uani d . 1 . .
    N N4 -0.3519(6) 0.2712(3) 0.8951(3) 0.0492(10) Uani d . 1 . .
    N N5 -0.1351(6) 0.2118(3) 0.7001(3) 0.0478(10) Uani d . 1 . .
    C C1 0.1944(6) 0.5004(4) 0.5381(3) 0.0406(11) Uani d . 1 A .
    C C2 0.1746(6) 0.4282(3) 0.6144(3) 0.0412(11) Uani d . 1 . .
    C C3 0.2795(7) 0.3353(4) 0.6224(4) 0.0469(12) Uani d . 1 A .
    C C4 0.3871(7) 0.3178(4) 0.5585(4) 0.0552(14) Uani d . 1 . .
    H H4A 0.4532 0.2568 0.5650 0.066 Uiso calc R 1 A .
    C C5 0.4003(8) 0.3892(5) 0.4837(4) 0.0570(14) Uani d . 1 A .
    H H5A 0.4738 0.3753 0.4406 0.068 Uiso calc R 1 . .
    C C6 0.3066(7) 0.4788(4) 0.4733(3) 0.0507(13) Uani d . 1 . .
    H H6A 0.3164 0.5264 0.4232 0.061 Uiso calc R 1 A .
    C C7 0.1065(7) 0.5962(4) 0.5278(3) 0.0437(11) Uani d . 1 . .
    H H7A 0.1276 0.6422 0.4782 0.052 Uiso calc R 1 A .
    C C8 0.3849(10) 0.1852(5) 0.7224(5) 0.094(3) Uani d . 1 . .
    H H8A 0.3758 0.1447 0.6871 0.141 Uiso calc R 1 A .
    H H8B 0.3670 0.1509 0.7801 0.141 Uiso calc R 1 . .
    H H8C 0.4981 0.2026 0.7151 0.141 Uiso calc R 1 . .
    C C9 -0.0869(7) 0.7200(4) 0.5783(3) 0.0457(12) Uani d . 1 . .
    C C10 -0.1867(9) 0.7369(4) 0.6440(4) 0.0701(18) Uani d . 1 A .
    H H10A -0.2013 0.6857 0.6906 0.084 Uiso calc R 1 . .
    C C11 -0.2681(10) 0.8297(5) 0.6430(5) 0.0770(19) Uani d . 1 . .
    H H11A -0.3370 0.8393 0.6889 0.092 Uiso calc R 1 A .
    C C12 -0.2492(9) 0.9063(4) 0.5768(5) 0.0673(18) Uani d . 1 A .
    C C13 -0.1481(13) 0.8886(5) 0.5111(5) 0.090(3) Uani d . 1 . .
    H H13A -0.1320 0.9404 0.4652 0.108 Uiso calc R 1 A .
    C C14 -0.0678(12) 0.7970(4) 0.5095(4) 0.083(2) Uani d . 1 A .
    H H14A -0.0020 0.7874 0.4627 0.099 Uiso calc R 1 . .
    C C15 -0.3410(12) 1.0074(5) 0.5779(6) 0.097(3) Uani d . 1 . .
    H H15A -0.3125 1.0535 0.5271 0.145 Uiso calc R 1 A .
    H H15B -0.3041 1.0230 0.6255 0.145 Uiso calc R 1 . .
    H H15C -0.4641 1.0093 0.5819 0.145 Uiso calc R 1 . .
    C C16 0.2408(7) 0.0397(4) 1.0044(3) 0.0476(12) Uani d . 1 A .
    C C17 0.1778(6) 0.1389(3) 0.9681(3) 0.0394(10) Uani d . 1 . .
    C C18 0.1523(7) 0.1990(4) 1.0221(3) 0.0465(12) Uani d . 1 A .
    C C19 0.1914(9) 0.1636(5) 1.1055(4) 0.0627(16) Uani d . 1 . .
    H H19A 0.1752 0.2049 1.1397 0.075 Uiso calc R 1 A .
    C C20 0.2555(10) 0.0657(5) 1.1392(4) 0.0711(18) Uani d . 1 A .
    H H20A 0.2793 0.0420 1.1962 0.085 Uiso calc R 1 . .
    C C21 0.2832(10) 0.0052(4) 1.0904(4) 0.0668(17) Uani d . 1 . .
    H H21A 0.3302 -0.0594 1.1132 0.080 Uiso calc R 1 A .
    C C22 0.2596(8) -0.0269(4) 0.9567(3) 0.0538(14) Uani d . 1 . .
    H H22A 0.3112 -0.0900 0.9825 0.065 Uiso calc R 1 A .
    C C23 0.0593(17) 0.3594(6) 1.0325(7) 0.144(5) Uani d . 1 . .
    H H23A -0.0264 0.3413 1.0756 0.216 Uiso calc R 1 A .
    H H23B 0.0190 0.4231 0.9974 0.216 Uiso calc R 1 . .
    H H23C 0.1656 0.3585 1.0580 0.216 Uiso calc R 1 . .
    C C24 0.2346(7) -0.0733(3) 0.8296(3) 0.0452(12) Uani d . 1 . .
    C C25 0.1500(8) -0.0456(4) 0.7550(4) 0.0589(15) Uani d . 1 A .
    H H25A 0.0786 0.0144 0.7385 0.071 Uiso calc R 1 . .
    C C26 0.1708(9) -0.1065(4) 0.7045(4) 0.0658(17) Uani d . 1 . .
    H H26A 0.1108 -0.0877 0.6545 0.079 Uiso calc R 1 A .
    C C27 0.2795(8) -0.1956(4) 0.7264(4) 0.0582(15) Uani d . 1 A .
    C C28 0.3595(9) -0.2217(4) 0.8015(4) 0.0663(17) Uani d . 1 . .
    H H28A 0.4299 -0.2819 0.8185 0.080 Uiso calc R 1 A .
    C C29 0.3398(8) -0.1621(4) 0.8528(4) 0.0598(15) Uani d . 1 A .
    H H29A 0.3976 -0.1816 0.9035 0.072 Uiso calc R 1 . .
    C C30 0.3049(11) -0.2602(6) 0.6691(6) 0.090(2) Uani d . 1 . .
    H H30A 0.3798 -0.3195 0.6951 0.136 Uiso calc R 1 A .
    H H30B 0.3564 -0.2287 0.6167 0.136 Uiso calc R 1 . .
    H H30C 0.1948 -0.2738 0.6589 0.136 Uiso calc R 1 . .
    C C31 0.3016(13) 0.4851(7) 0.7970(8) 0.128(4) Uani d . 1 . .
    H H31A 0.3892 0.4917 0.8313 0.192 Uiso calc R 1 A .
    H H31B 0.2024 0.5346 0.7965 0.192 Uiso calc R 1 . .
    H H31C 0.3464 0.4912 0.7407 0.192 Uiso calc R 1 . .
loop_
    _atom_site_aniso_label
    _atom_site_aniso_U_11
    _atom_site_aniso_U_22
    _atom_site_aniso_U_33
    _atom_site_aniso_U_12
    _atom_site_aniso_U_13
    _atom_site_aniso_U_23
    Sm 0.04454(18) 0.03294(16) 0.05411(19) -0.00013(11) -0.00159(12)
                                                                    -0.00623(12)
    O1 0.047(2) 0.0330(17) 0.053(2) -0.0016(15) 0.0119(16) -0.0051(15)
    O2 0.049(2) 0.0330(18) 0.078(3) 0.0069(16) 0.0148(19) -0.0046(18)
    O3 0.050(2) 0.0344(17) 0.046(2) 0.0045(15) -0.0124(16) -0.0070(15)
    O4 0.077(3) 0.039(2) 0.070(3) 0.0017(18) -0.020(2) -0.0224(19)
    O5 0.097(15) 0.072(13) 0.18(2) 0.028(9) -0.043(14) -0.074(14)
    O5' 0.090(12) 0.049(8) 0.084(9) 0.020(6) -0.034(8) -0.036(7)
    O6 0.108(4) 0.063(3) 0.083(4) 0.012(3) 0.012(3) -0.015(3)
    O7 0.116(5) 0.069(3) 0.133(5) 0.048(3) -0.016(4) -0.049(3)
    O8 0.056(3) 0.086(3) 0.071(3) -0.006(2) -0.004(2) -0.001(3)
    O9 0.059(3) 0.080(3) 0.068(3) -0.016(2) -0.002(2) 0.004(2)
    O10 0.041(2) 0.099(4) 0.090(3) -0.014(2) 0.003(2) 0.017(3)
    O11 0.072(3) 0.0380(19) 0.062(2) 0.0004(18) -0.021(2) -0.0105(18)
    O12 0.075(3) 0.047(2) 0.044(2) -0.0038(19) -0.0061(18) -0.0042(17)
    O13 0.076(3) 0.084(3) 0.072(3) -0.017(2) -0.008(2) -0.039(3)
    O14 0.060(3) 0.064(3) 0.113(4) -0.023(2) -0.036(3) 0.014(3)
    N1 0.049(2) 0.032(2) 0.043(2) -0.0102(18) -0.0021(18) -0.0069(17)
    N2 0.055(3) 0.029(2) 0.047(2) 0.0057(18) -0.001(2) -0.0069(18)
    N3 0.068(4) 0.043(3) 0.093(4) 0.012(3) -0.006(3) -0.023(3)
    N4 0.042(3) 0.043(2) 0.050(3) -0.0067(19) -0.002(2) 0.007(2)
    N5 0.042(2) 0.054(3) 0.049(3) -0.004(2) 0.0041(19) -0.019(2)
    C1 0.037(3) 0.045(3) 0.045(3) -0.014(2) -0.003(2) -0.015(2)
    C2 0.036(3) 0.040(3) 0.051(3) -0.011(2) 0.003(2) -0.017(2)
    C3 0.038(3) 0.038(3) 0.064(3) -0.007(2) 0.006(2) -0.016(2)
    C4 0.047(3) 0.051(3) 0.073(4) -0.004(2) 0.006(3) -0.031(3)
    C5 0.055(3) 0.068(4) 0.058(3) -0.015(3) 0.014(3) -0.035(3)
    C6 0.053(3) 0.062(3) 0.042(3) -0.019(3) 0.005(2) -0.019(3)
    C7 0.049(3) 0.042(3) 0.040(3) -0.015(2) -0.007(2) -0.006(2)
    C8 0.077(5) 0.060(4) 0.106(6) 0.029(4) 0.025(4) 0.005(4)
    C9 0.048(3) 0.039(3) 0.053(3) -0.011(2) -0.008(2) -0.014(2)
    C10 0.086(5) 0.043(3) 0.076(4) -0.015(3) 0.022(4) -0.011(3)
    C11 0.080(5) 0.059(4) 0.095(5) -0.005(3) 0.015(4) -0.035(4)
    C12 0.079(4) 0.039(3) 0.088(5) -0.005(3) -0.024(4) -0.022(3)
    C13 0.152(8) 0.041(3) 0.065(4) -0.001(4) 0.005(5) -0.005(3)
    C14 0.137(7) 0.046(3) 0.051(4) 0.002(4) 0.013(4) -0.007(3)
    C15 0.123(7) 0.051(4) 0.121(7) 0.005(4) -0.024(6) -0.040(4)
    C16 0.054(3) 0.037(3) 0.043(3) -0.002(2) 0.000(2) -0.003(2)
    C17 0.035(3) 0.037(2) 0.043(3) -0.002(2) -0.002(2) -0.009(2)
    C18 0.043(3) 0.040(3) 0.056(3) -0.005(2) -0.005(2) -0.013(2)
    C19 0.077(4) 0.063(4) 0.052(3) -0.010(3) -0.001(3) -0.023(3)
    C20 0.104(5) 0.061(4) 0.040(3) -0.009(4) -0.006(3) -0.005(3)
    C21 0.098(5) 0.046(3) 0.043(3) -0.001(3) -0.004(3) 0.001(3)
    C22 0.069(4) 0.032(3) 0.051(3) 0.004(2) 0.004(3) -0.006(2)
    C23 0.230(13) 0.064(5) 0.150(9) 0.048(6) -0.099(9) -0.072(6)
    C24 0.047(3) 0.032(2) 0.054(3) 0.002(2) 0.000(2) -0.013(2)
    C25 0.072(4) 0.036(3) 0.063(4) 0.011(3) -0.011(3) -0.015(3)
    C26 0.078(4) 0.054(3) 0.065(4) -0.002(3) -0.019(3) -0.016(3)
    C27 0.056(3) 0.049(3) 0.074(4) -0.001(3) -0.001(3) -0.029(3)
    C28 0.072(4) 0.041(3) 0.081(4) 0.018(3) -0.013(3) -0.024(3)
    C29 0.063(4) 0.048(3) 0.061(3) 0.013(3) -0.010(3) -0.014(3)
    C30 0.092(6) 0.074(5) 0.122(7) 0.004(4) -0.012(5) -0.062(5)
    C31 0.106(7) 0.085(6) 0.190(11) -0.044(5) -0.050(7) -0.006(7)
_geom_special_details
;
All e.s.d.'s (except the e.s.d. in the dihedral angle between two l.s. planes)
are estimated using the full covariance matrix. The cell e.s.d.'s are taken
into account individually in the estimation of e.s.d.'s in distances, angles
and torsion angles; correlations between e.s.d.'s in cell parameters are only
used when they are defined by crystal symmetry. An approximate (isotropic)
treatment of cell e.s.d.'s is used for estimating e.s.d.'s involving l.s.
planes.
;
loop_
    _geom_bond_atom_site_label_1
    _geom_bond_atom_site_label_2
    _geom_bond_site_symmetry_2
    _geom_bond_distance
    _geom_bond_publ_flag
    Sm O3 . 2.428(3) ?
    Sm O1 . 2.486(3) ?
    Sm O14 . 2.529(4) ?
    Sm O5 . 2.59(2) ?
    Sm O5' . 2.594(19) ?
    Sm O11 . 2.648(4) ?
    Sm O8 . 2.660(4) ?
    Sm O12 . 2.676(4) ?
    Sm O9 . 2.688(4) ?
    Sm O6 . 2.743(5) ?
    Sm O2 . 2.806(4) ?
    Sm O4 . 2.957(4) ?
    O1 C2 . 1.283(6) ?
    O2 C3 . 1.387(7) ?
    O2 C8 . 1.423(7) ?
    O3 C17 . 1.288(6) ?
    O4 C18 . 1.359(6) ?
    O4 C23 . 1.434(8) ?
    O5 N3 . 1.12(2) ?
    O5' N3 . 1.354(19) ?
    O6 N3 . 1.179(7) ?
    O7 N3 . 1.229(7) ?
    O8 N4 . 1.234(6) ?
    O9 N4 . 1.208(6) ?
    O10 N4 . 1.227(6) ?
    O11 N5 . 1.238(6) ?
    O12 N5 . 1.246(6) ?
    O13 N5 . 1.227(6) ?
    O14 C31 . 1.431(9) ?
    O14 H14B . 0.8200 ?
    N1 C7 . 1.307(7) ?
    N1 C9 . 1.417(6) ?
    N1 H1A . 0.8601 ?
    N2 C22 . 1.285(7) ?
    N2 C24 . 1.427(6) ?
    N2 H2A . 0.8601 ?
    C1 C6 . 1.407(7) ?
    C1 C7 . 1.415(7) ?
    C1 C2 . 1.421(7) ?
    C2 C3 . 1.431(7) ?
    C3 C4 . 1.359(8) ?
    C4 C5 . 1.389(9) ?
    C4 H4A . 0.9300 ?
    C5 C6 . 1.354(8) ?
    C5 H5A . 0.9300 ?
    C6 H6A . 0.9300 ?
    C7 H7A . 0.9300 ?
    C8 H8A . 0.9600 ?
    C8 H8B . 0.9600 ?
    C8 H8C . 0.9600 ?
    C9 C10 . 1.349(8) ?
    C9 C14 . 1.380(8) ?
    C10 C11 . 1.389(9) ?
    C10 H10A . 0.9300 ?
    C11 C12 . 1.352(10) ?
    C11 H11A . 0.9300 ?
    C12 C13 . 1.357(11) ?
    C12 C15 . 1.530(9) ?
    C13 C14 . 1.382(9) ?
    C13 H13A . 0.9300 ?
    C14 H14A . 0.9300 ?
    C15 H15A . 0.9600 ?
    C15 H15B . 0.9600 ?
    C15 H15C . 0.9600 ?
    C16 C22 . 1.407(7) ?
    C16 C21 . 1.413(8) ?
    C16 C17 . 1.416(7) ?
    C17 C18 . 1.407(7) ?
    C18 C19 . 1.368(8) ?
    C19 C20 . 1.396(9) ?
    C19 H19A . 0.9300 ?
    C20 C21 . 1.344(9) ?
    C20 H20A . 0.9300 ?
    C21 H21A . 0.9300 ?
    C22 H22A . 0.9300 ?
    C23 H23A . 0.9600 ?
    C23 H23B . 0.9600 ?
    C23 H23C . 0.9600 ?
    C24 C25 . 1.368(8) ?
    C24 C29 . 1.375(7) ?
    C25 C26 . 1.371(8) ?
    C25 H25A . 0.9300 ?
    C26 C27 . 1.390(8) ?
    C26 H26A . 0.9300 ?
    C27 C28 . 1.360(9) ?
    C27 C30 . 1.503(8) ?
    C28 C29 . 1.367(8) ?
    C28 H28A . 0.9300 ?
    C29 H29A . 0.9300 ?
    C30 H30A . 0.9600 ?
    C30 H30B . 0.9600 ?
    C30 H30C . 0.9600 ?
    C31 H31A . 0.9600 ?
    C31 H31B . 0.9600 ?
    C31 H31C . 0.9600 ?
loop_
    _geom_angle_atom_site_label_1
    _geom_angle_atom_site_label_2
    _geom_angle_atom_site_label_3
    _geom_angle_site_symmetry_1
    _geom_angle_site_symmetry_3
    _geom_angle
    _geom_angle_publ_flag
    O3 Sm O1 . . 131.61(12) ?
    O3 Sm O14 . . 83.87(13) ?
    O1 Sm O14 . . 70.74(14) ?
    O3 Sm O5 . . 126.1(6) ?
    O1 Sm O5 . . 83.5(5) ?
    O14 Sm O5 . . 70.3(5) ?
    O3 Sm O5' . . 117.5(4) ?
    O1 Sm O5' . . 99.2(3) ?
    O14 Sm O5' . . 81.8(4) ?
    O5 Sm O5' . . 17.0(6) ?
    O3 Sm O11 . . 64.60(11) ?
    O1 Sm O11 . . 108.63(12) ?
    O14 Sm O11 . . 137.26(15) ?
    O5 Sm O11 . . 151.9(5) ?
    O5' Sm O11 . . 137.5(4) ?
    O3 Sm O8 . . 109.06(14) ?
    O1 Sm O8 . . 112.92(13) ?
    O14 Sm O8 . . 151.18(19) ?
    O5 Sm O8 . . 81.5(5) ?
    O5' Sm O8 . . 69.4(4) ?
    O11 Sm O8 . . 70.40(15) ?
    O3 Sm O12 . . 109.27(11) ?
    O1 Sm O12 . . 68.65(12) ?
    O14 Sm O12 . . 134.84(16) ?
    O5 Sm O12 . . 122.6(6) ?
    O5' Sm O12 . . 123.4(4) ?
    O11 Sm O12 . . 46.92(11) ?
    O8 Sm O12 . . 66.47(14) ?
    O3 Sm O9 . . 69.41(13) ?
    O1 Sm O9 . . 158.08(13) ?
    O14 Sm O9 . . 124.08(16) ?
    O5 Sm O9 . . 87.0(5) ?
    O5' Sm O9 . . 70.0(4) ?
    O11 Sm O9 . . 72.44(15) ?
    O8 Sm O9 . . 45.88(14) ?
    O12 Sm O9 . . 100.68(14) ?
    O3 Sm O6 . . 164.80(15) ?
    O1 Sm O6 . . 62.02(14) ?
    O14 Sm O6 . . 96.90(17) ?
    O5 Sm O6 . . 41.8(6) ?
    O5' Sm O6 . . 48.0(4) ?
    O11 Sm O6 . . 121.16(16) ?
    O8 Sm O6 . . 63.90(17) ?
    O12 Sm O6 . . 80.97(16) ?
    O9 Sm O6 . . 98.12(16) ?
    O3 Sm O2 . . 74.45(12) ?
    O1 Sm O2 . . 59.20(10) ?
    O14 Sm O2 . . 73.05(17) ?
    O5 Sm O2 . . 134.4(5) ?
    O5' Sm O2 . . 151.0(4) ?
    O11 Sm O2 . . 71.23(13) ?
    O8 Sm O2 . . 134.55(14) ?
    O12 Sm O2 . . 69.76(13) ?
    O9 Sm O2 . . 136.84(13) ?
    O6 Sm O2 . . 120.37(14) ?
    O3 Sm O4 . . 56.71(10) ?
    O1 Sm O4 . . 131.51(12) ?
    O14 Sm O4 . . 62.62(15) ?
    O5 Sm O4 . . 69.4(6) ?
    O5' Sm O4 . . 62.8(4) ?
    O11 Sm O4 . . 114.13(11) ?
    O8 Sm O4 . . 102.27(13) ?
    O12 Sm O4 . . 159.57(12) ?
    O9 Sm O4 . . 61.61(13) ?
    O6 Sm O4 . . 110.19(15) ?
    O2 Sm O4 . . 115.10(12) ?
    C2 O1 Sm . . 129.3(3) ?
    C3 O2 C8 . . 116.8(5) ?
    C3 O2 Sm . . 117.3(3) ?
    C8 O2 Sm . . 125.4(4) ?
    C17 O3 Sm . . 133.4(3) ?
    C18 O4 C23 . . 117.3(5) ?
    C18 O4 Sm . . 114.4(3) ?
    C23 O4 Sm . . 127.9(4) ?
    N3 O5 Sm . . 104.8(14) ?
    N3 O5' Sm . . 97.3(9) ?
    N3 O6 Sm . . 94.8(4) ?
    N4 O8 Sm . . 98.8(3) ?
    N4 O9 Sm . . 98.1(3) ?
    N5 O11 Sm . . 98.8(3) ?
    N5 O12 Sm . . 97.1(3) ?
    C31 O14 Sm . . 131.7(5) ?
    C31 O14 H14B . . 109.5 ?
    Sm O14 H14B . . 118.5 ?
    C7 N1 C9 . . 127.4(4) ?
    C7 N1 H1A . . 116.2 ?
    C9 N1 H1A . . 116.4 ?
    C22 N2 C24 . . 126.7(4) ?
    C22 N2 H2A . . 116.5 ?
    C24 N2 H2A . . 116.8 ?
    O5 N3 O6 . . 111.8(13) ?
    O5 N3 O7 . . 123.0(13) ?
    O6 N3 O7 . . 122.2(7) ?
    O5 N3 O5' . . 34.4(13) ?
    O6 N3 O5' . . 118.1(9) ?
    O7 N3 O5' . . 117.3(10) ?
    O9 N4 O10 . . 121.5(5) ?
    O9 N4 O8 . . 117.2(5) ?
    O10 N4 O8 . . 121.3(5) ?
    O13 N5 O11 . . 120.7(5) ?
    O13 N5 O12 . . 122.1(5) ?
    O11 N5 O12 . . 117.2(4) ?
    C6 C1 C7 . . 119.2(5) ?
    C6 C1 C2 . . 120.7(5) ?
    C7 C1 C2 . . 120.1(5) ?
    O1 C2 C1 . . 122.9(4) ?
    O1 C2 C3 . . 120.6(5) ?
    C1 C2 C3 . . 116.5(5) ?
    C4 C3 O2 . . 126.3(5) ?
    C4 C3 C2 . . 120.8(5) ?
    O2 C3 C2 . . 112.8(4) ?
    C3 C4 C5 . . 121.4(5) ?
    C3 C4 H4A . . 119.3 ?
    C5 C4 H4A . . 119.3 ?
    C6 C5 C4 . . 120.2(5) ?
    C6 C5 H5A . . 119.9 ?
    C4 C5 H5A . . 119.9 ?
    C5 C6 C1 . . 120.3(5) ?
    C5 C6 H6A . . 119.8 ?
    C1 C6 H6A . . 119.8 ?
    N1 C7 C1 . . 124.8(5) ?
    N1 C7 H7A . . 117.6 ?
    C1 C7 H7A . . 117.6 ?
    O2 C8 H8A . . 109.5 ?
    O2 C8 H8B . . 109.5 ?
    H8A C8 H8B . . 109.5 ?
    O2 C8 H8C . . 109.5 ?
    H8A C8 H8C . . 109.5 ?
    H8B C8 H8C . . 109.5 ?
    C10 C9 C14 . . 118.6(5) ?
    C10 C9 N1 . . 119.1(5) ?
    C14 C9 N1 . . 122.3(5) ?
    C9 C10 C11 . . 121.0(6) ?
    C9 C10 H10A . . 119.5 ?
    C11 C10 H10A . . 119.5 ?
    C12 C11 C10 . . 121.4(7) ?
    C12 C11 H11A . . 119.3 ?
    C10 C11 H11A . . 119.3 ?
    C11 C12 C13 . . 117.2(6) ?
    C11 C12 C15 . . 119.9(7) ?
    C13 C12 C15 . . 122.9(7) ?
    C12 C13 C14 . . 122.9(7) ?
    C12 C13 H13A . . 118.6 ?
    C14 C13 H13A . . 118.6 ?
    C9 C14 C13 . . 119.0(7) ?
    C9 C14 H14A . . 120.5 ?
    C13 C14 H14A . . 120.5 ?
    C12 C15 H15A . . 109.5 ?
    C12 C15 H15B . . 109.5 ?
    H15A C15 H15B . . 109.5 ?
    C12 C15 H15C . . 109.5 ?
    H15A C15 H15C . . 109.5 ?
    H15B C15 H15C . . 109.5 ?
    C22 C16 C21 . . 118.4(5) ?
    C22 C16 C17 . . 121.2(5) ?
    C21 C16 C17 . . 120.4(5) ?
    O3 C17 C18 . . 120.4(4) ?
    O3 C17 C16 . . 122.5(4) ?
    C18 C17 C16 . . 117.1(4) ?
    O4 C18 C19 . . 125.2(5) ?
    O4 C18 C17 . . 113.3(4) ?
    C19 C18 C17 . . 121.5(5) ?
    C18 C19 C20 . . 120.1(5) ?
    C18 C19 H19A . . 119.9 ?
    C20 C19 H19A . . 119.9 ?
    C21 C20 C19 . . 120.9(6) ?
    C21 C20 H20A . . 119.6 ?
    C19 C20 H20A . . 119.6 ?
    C20 C21 C16 . . 120.0(5) ?
    C20 C21 H21A . . 120.0 ?
    C16 C21 H21A . . 120.0 ?
    N2 C22 C16 . . 125.5(5) ?
    N2 C22 H22A . . 117.2 ?
    C16 C22 H22A . . 117.2 ?
    O4 C23 H23A . . 109.5 ?
    O4 C23 H23B . . 109.5 ?
    H23A C23 H23B . . 109.5 ?
    O4 C23 H23C . . 109.5 ?
    H23A C23 H23C . . 109.5 ?
    H23B C23 H23C . . 109.5 ?
    C25 C24 C29 . . 119.3(5) ?
    C25 C24 N2 . . 118.5(4) ?
    C29 C24 N2 . . 122.1(5) ?
    C24 C25 C26 . . 119.8(5) ?
    C24 C25 H25A . . 120.1 ?
    C26 C25 H25A . . 120.1 ?
    C25 C26 C27 . . 121.5(6) ?
    C25 C26 H26A . . 119.2 ?
    C27 C26 H26A . . 119.2 ?
    C28 C27 C26 . . 117.3(5) ?
    C28 C27 C30 . . 121.9(6) ?
    C26 C27 C30 . . 120.8(6) ?
    C27 C28 C29 . . 122.0(5) ?
    C27 C28 H28A . . 119.0 ?
    C29 C28 H28A . . 119.0 ?
    C28 C29 C24 . . 120.1(5) ?
    C28 C29 H29A . . 120.0 ?
    C24 C29 H29A . . 120.0 ?
    C27 C30 H30A . . 109.5 ?
    C27 C30 H30B . . 109.5 ?
    H30A C30 H30B . . 109.5 ?
    C27 C30 H30C . . 109.5 ?
    H30A C30 H30C . . 109.5 ?
    H30B C30 H30C . . 109.5 ?
    O14 C31 H31A . . 109.5 ?
    O14 C31 H31B . . 109.5 ?
    H31A C31 H31B . . 109.5 ?
    O14 C31 H31C . . 109.5 ?
    H31A C31 H31C . . 109.5 ?
    H31B C31 H31C . . 109.5 ?
loop_
    _geom_torsion_atom_site_label_1
    _geom_torsion_atom_site_label_2
    _geom_torsion_atom_site_label_3
    _geom_torsion_atom_site_label_4
    _geom_torsion_site_symmetry_1
    _geom_torsion_site_symmetry_2
    _geom_torsion_site_symmetry_3
    _geom_torsion_site_symmetry_4
    _geom_torsion
    _geom_torsion_publ_flag
    O3 Sm O1 C2 . . . . 26.1(5) ?
    O14 Sm O1 C2 . . . . 88.6(4) ?
    O5 Sm O1 C2 . . . . 160.0(7) ?
    O5' Sm O1 C2 . . . . 166.5(6) ?
    O11 Sm O1 C2 . . . . -46.1(4) ?
    O8 Sm O1 C2 . . . . -122.1(4) ?
    O12 Sm O1 C2 . . . . -71.2(4) ?
    O9 Sm O1 C2 . . . . -135.2(4) ?
    O6 Sm O1 C2 . . . . -162.1(5) ?
    O2 Sm O1 C2 . . . . 7.3(4) ?
    O4 Sm O1 C2 . . . . 104.9(4) ?
    O3 Sm O2 C3 . . . . -173.2(4) ?
    O1 Sm O2 C3 . . . . -7.7(3) ?
    O14 Sm O2 C3 . . . . -85.0(4) ?
    O5 Sm O2 C3 . . . . -47.4(9) ?
    O5' Sm O2 C3 . . . . -54.0(9) ?
    O11 Sm O2 C3 . . . . 118.9(4) ?
    O8 Sm O2 C3 . . . . 85.2(4) ?
    O12 Sm O2 C3 . . . . 68.9(3) ?
    O9 Sm O2 C3 . . . . 152.9(3) ?
    O6 Sm O2 C3 . . . . 3.1(4) ?
    O4 Sm O2 C3 . . . . -132.6(3) ?
    O3 Sm O2 C8 . . . . -1.5(5) ?
    O1 Sm O2 C8 . . . . 164.1(6) ?
    O14 Sm O2 C8 . . . . 86.8(6) ?
    O5 Sm O2 C8 . . . . 124.3(10) ?
    O5' Sm O2 C8 . . . . 117.7(10) ?
    O11 Sm O2 C8 . . . . -69.4(6) ?
    O8 Sm O2 C8 . . . . -103.1(6) ?
    O12 Sm O2 C8 . . . . -119.3(6) ?
    O9 Sm O2 C8 . . . . -35.3(6) ?
    O6 Sm O2 C8 . . . . 174.9(6) ?
    O4 Sm O2 C8 . . . . 39.1(6) ?
    O1 Sm O3 C17 . . . . 131.5(4) ?
    O14 Sm O3 C17 . . . . 74.1(4) ?
    O5 Sm O3 C17 . . . . 14.0(8) ?
    O5' Sm O3 C17 . . . . -3.3(6) ?
    O11 Sm O3 C17 . . . . -135.6(5) ?
    O8 Sm O3 C17 . . . . -79.4(4) ?
    O12 Sm O3 C17 . . . . -150.3(4) ?
    O9 Sm O3 C17 . . . . -55.8(4) ?
    O6 Sm O3 C17 . . . . -19.7(8) ?
    O2 Sm O3 C17 . . . . 148.2(4) ?
    O4 Sm O3 C17 . . . . 13.0(4) ?
    O3 Sm O4 C18 . . . . -9.3(3) ?
    O1 Sm O4 C18 . . . . -128.0(3) ?
    O14 Sm O4 C18 . . . . -110.6(4) ?
    O5 Sm O4 C18 . . . . 171.6(6) ?
    O5' Sm O4 C18 . . . . 154.5(6) ?
    O11 Sm O4 C18 . . . . 21.8(4) ?
    O8 Sm O4 C18 . . . . 95.6(4) ?
    O12 Sm O4 C18 . . . . 41.5(6) ?
    O9 Sm O4 C18 . . . . 73.6(4) ?
    O6 Sm O4 C18 . . . . 162.0(4) ?
    O2 Sm O4 C18 . . . . -57.9(4) ?
    O3 Sm O4 C23 . . . . 178.3(8) ?
    O1 Sm O4 C23 . . . . 59.7(8) ?
    O14 Sm O4 C23 . . . . 77.0(8) ?
    O5 Sm O4 C23 . . . . -0.8(9) ?
    O5' Sm O4 C23 . . . . -17.9(9) ?
    O11 Sm O4 C23 . . . . -150.6(8) ?
    O8 Sm O4 C23 . . . . -76.8(8) ?
    O12 Sm O4 C23 . . . . -130.8(8) ?
    O9 Sm O4 C23 . . . . -98.7(8) ?
    O6 Sm O4 C23 . . . . -10.3(8) ?
    O2 Sm O4 C23 . . . . 129.8(8) ?
    O3 Sm O5 N3 . . . . -151.7(11) ?
    O1 Sm O5 N3 . . . . 70.1(14) ?
    O14 Sm O5 N3 . . . . 142.0(15) ?
    O5' Sm O5 N3 . . . . -87(3) ?
    O11 Sm O5 N3 . . . . -48(2) ?
    O8 Sm O5 N3 . . . . -44.3(13) ?
    O12 Sm O5 N3 . . . . 10.7(17) ?
    O9 Sm O5 N3 . . . . -90.1(14) ?
    O6 Sm O5 N3 . . . . 15.7(9) ?
    O2 Sm O5 N3 . . . . 103.7(13) ?
    O4 Sm O5 N3 . . . . -150.8(15) ?
    O3 Sm O5' N3 . . . . 178.7(7) ?
    O1 Sm O5' N3 . . . . 31.2(9) ?
    O14 Sm O5' N3 . . . . 100.1(9) ?
    O5 Sm O5' N3 . . . . 54(3) ?
    O11 Sm O5' N3 . . . . -99.8(8) ?
    O8 Sm O5' N3 . . . . -79.9(9) ?
    O12 Sm O5' N3 . . . . -39.2(10) ?
    O9 Sm O5' N3 . . . . -129.0(10) ?
    O6 Sm O5' N3 . . . . -7.0(6) ?
    O2 Sm O5' N3 . . . . 70.2(14) ?
    O4 Sm O5' N3 . . . . 163.4(10) ?
    O3 Sm O6 N3 . . . . 27.7(9) ?
    O1 Sm O6 N3 . . . . -128.2(5) ?
    O14 Sm O6 N3 . . . . -64.3(5) ?
    O5 Sm O6 N3 . . . . -14.5(8) ?
    O5' Sm O6 N3 . . . . 8.0(6) ?
    O11 Sm O6 N3 . . . . 136.0(4) ?
    O8 Sm O6 N3 . . . . 93.1(5) ?
    O12 Sm O6 N3 . . . . 161.3(5) ?
    O9 Sm O6 N3 . . . . 61.7(5) ?
    O2 Sm O6 N3 . . . . -138.7(4) ?
    O4 Sm O6 N3 . . . . -1.0(5) ?
    O3 Sm O8 N4 . . . . 32.6(4) ?
    O1 Sm O8 N4 . . . . -172.0(3) ?
    O14 Sm O8 N4 . . . . -80.6(5) ?
    O5 Sm O8 N4 . . . . -92.8(7) ?
    O5' Sm O8 N4 . . . . -80.5(5) ?
    O11 Sm O8 N4 . . . . 85.4(4) ?
    O12 Sm O8 N4 . . . . 135.9(4) ?
    O9 Sm O8 N4 . . . . 1.2(3) ?
    O6 Sm O8 N4 . . . . -132.8(4) ?
    O2 Sm O8 N4 . . . . 119.3(3) ?
    O4 Sm O8 N4 . . . . -26.1(4) ?
    O3 Sm O9 N4 . . . . -149.4(4) ?
    O1 Sm O9 N4 . . . . 15.7(6) ?
    O14 Sm O9 N4 . . . . 143.6(3) ?
    O5 Sm O9 N4 . . . . 80.0(7) ?
    O5' Sm O9 N4 . . . . 79.1(6) ?
    O11 Sm O9 N4 . . . . -80.7(4) ?
    O8 Sm O9 N4 . . . . -1.2(3) ?
    O12 Sm O9 N4 . . . . -42.7(4) ?
    O6 Sm O9 N4 . . . . 39.6(4) ?
    O2 Sm O9 N4 . . . . -114.4(4) ?
    O4 Sm O9 N4 . . . . 148.2(4) ?
    O3 Sm O11 N5 . . . . -161.7(4) ?
    O1 Sm O11 N5 . . . . -33.7(3) ?
    O14 Sm O11 N5 . . . . -115.1(3) ?
    O5 Sm O11 N5 . . . . 78.5(13) ?
    O5' Sm O11 N5 . . . . 94.5(6) ?
    O8 Sm O11 N5 . . . . 74.8(3) ?
    O12 Sm O11 N5 . . . . -0.9(3) ?
    O9 Sm O11 N5 . . . . 123.3(3) ?
    O6 Sm O11 N5 . . . . 34.3(4) ?
    O2 Sm O11 N5 . . . . -80.4(3) ?
    O4 Sm O11 N5 . . . . 169.8(3) ?
    O3 Sm O12 N5 . . . . 19.3(3) ?
    O1 Sm O12 N5 . . . . 147.5(3) ?
    O14 Sm O12 N5 . . . . 120.1(3) ?
    O5 Sm O12 N5 . . . . -145.7(6) ?
    O5' Sm O12 N5 . . . . -125.5(5) ?
    O11 Sm O12 N5 . . . . 0.9(3) ?
    O8 Sm O12 N5 . . . . -83.7(3) ?
    O9 Sm O12 N5 . . . . -52.5(3) ?
    O6 Sm O12 N5 . . . . -149.1(3) ?
    O2 Sm O12 N5 . . . . 83.7(3) ?
    O4 Sm O12 N5 . . . . -24.1(5) ?
    O3 Sm O14 C31 . . . . 172.3(9) ?
    O1 Sm O14 C31 . . . . 34.1(9) ?
    O5 Sm O14 C31 . . . . -55.8(10) ?
    O5' Sm O14 C31 . . . . -68.7(9) ?
    O11 Sm O14 C31 . . . . 131.0(8) ?
    O8 Sm O14 C31 . . . . -68.6(10) ?
    O12 Sm O14 C31 . . . . 61.1(9) ?
    O9 Sm O14 C31 . . . . -127.7(9) ?
    O6 Sm O14 C31 . . . . -23.0(9) ?
    O2 Sm O14 C31 . . . . 96.7(9) ?
    O4 Sm O14 C31 . . . . -132.2(9) ?
    Sm O5 N3 O6 . . . . -26.8(14) ?
    Sm O5 N3 O7 . . . . 172.7(6) ?
    Sm O5 N3 O5' . . . . 81(3) ?
    Sm O6 N3 O5 . . . . 24.4(12) ?
    Sm O6 N3 O7 . . . . -174.9(7) ?
    Sm O6 N3 O5' . . . . -13.0(11) ?
    Sm O5' N3 O5 . . . . -74(3) ?
    Sm O5' N3 O6 . . . . 13.9(11) ?
    Sm O5' N3 O7 . . . . 176.6(6) ?
    Sm O9 N4 O10 . . . . -179.1(5) ?
    Sm O9 N4 O8 . . . . 2.1(6) ?
    Sm O8 N4 O9 . . . . -2.1(6) ?
    Sm O8 N4 O10 . . . . 179.1(5) ?
    Sm O11 N5 O13 . . . . -178.6(4) ?
    Sm O11 N5 O12 . . . . 1.6(5) ?
    Sm O12 N5 O13 . . . . 178.6(4) ?
    Sm O12 N5 O11 . . . . -1.6(5) ?
    Sm O1 C2 C1 . . . . 173.7(3) ?
    Sm O1 C2 C3 . . . . -6.3(7) ?
    C6 C1 C2 O1 . . . . -177.3(5) ?
    C7 C1 C2 O1 . . . . 5.3(7) ?
    C6 C1 C2 C3 . . . . 2.7(7) ?
    C7 C1 C2 C3 . . . . -174.8(4) ?
    C8 O2 C3 C4 . . . . 15.5(9) ?
    Sm O2 C3 C4 . . . . -172.0(4) ?
    C8 O2 C3 C2 . . . . -164.4(6) ?
    Sm O2 C3 C2 . . . . 8.1(5) ?
    O1 C2 C3 C4 . . . . 177.7(5) ?
    C1 C2 C3 C4 . . . . -2.2(7) ?
    O1 C2 C3 O2 . . . . -2.4(7) ?
    C1 C2 C3 O2 . . . . 177.7(4) ?
    O2 C3 C4 C5 . . . . -179.4(5) ?
    C2 C3 C4 C5 . . . . 0.6(8) ?
    C3 C4 C5 C6 . . . . 0.7(9) ?
    C4 C5 C6 C1 . . . . -0.3(8) ?
    C7 C1 C6 C5 . . . . 176.0(5) ?
    C2 C1 C6 C5 . . . . -1.5(7) ?
    C9 N1 C7 C1 . . . . 176.3(4) ?
    C6 C1 C7 N1 . . . . 179.1(5) ?
    C2 C1 C7 N1 . . . . -3.5(7) ?
    C7 N1 C9 C10 . . . . -175.6(5) ?
    C7 N1 C9 C14 . . . . 3.0(8) ?
    C14 C9 C10 C11 . . . . -0.4(10) ?
    N1 C9 C10 C11 . . . . 178.3(6) ?
    C9 C10 C11 C12 . . . . -0.5(11) ?
    C10 C11 C12 C13 . . . . 0.3(11) ?
    C10 C11 C12 C15 . . . . 179.9(7) ?
    C11 C12 C13 C14 . . . . 0.9(13) ?
    C15 C12 C13 C14 . . . . -178.8(8) ?
    C10 C9 C14 C13 . . . . 1.5(11) ?
    N1 C9 C14 C13 . . . . -177.1(7) ?
    C12 C13 C14 C9 . . . . -1.8(13) ?
    Sm O3 C17 C18 . . . . -15.1(7) ?
    Sm O3 C17 C16 . . . . 165.9(4) ?
    C22 C16 C17 O3 . . . . -5.2(8) ?
    C21 C16 C17 O3 . . . . 176.1(5) ?
    C22 C16 C17 C18 . . . . 175.8(5) ?
    C21 C16 C17 C18 . . . . -2.9(8) ?
    C23 O4 C18 C19 . . . . -0.3(10) ?
    Sm O4 C18 C19 . . . . -173.5(5) ?
    C23 O4 C18 C17 . . . . -179.7(7) ?
    Sm O4 C18 C17 . . . . 7.1(5) ?
    O3 C17 C18 O4 . . . . 2.1(7) ?
    C16 C17 C18 O4 . . . . -178.8(5) ?
    O3 C17 C18 C19 . . . . -177.3(5) ?
    C16 C17 C18 C19 . . . . 1.8(8) ?
    O4 C18 C19 C20 . . . . 179.7(6) ?
    C17 C18 C19 C20 . . . . -1.0(10) ?
    C18 C19 C20 C21 . . . . 1.4(11) ?
    C19 C20 C21 C16 . . . . -2.5(11) ?
    C22 C16 C21 C20 . . . . -175.4(7) ?
    C17 C16 C21 C20 . . . . 3.3(10) ?
    C24 N2 C22 C16 . . . . 177.6(5) ?
    C21 C16 C22 N2 . . . . 173.2(6) ?
    C17 C16 C22 N2 . . . . -5.5(9) ?
    C22 N2 C24 C25 . . . . 169.1(6) ?
    C22 N2 C24 C29 . . . . -11.6(9) ?
    C29 C24 C25 C26 . . . . 0.1(10) ?
    N2 C24 C25 C26 . . . . 179.4(6) ?
    C24 C25 C26 C27 . . . . -1.4(11) ?
    C25 C26 C27 C28 . . . . 2.4(10) ?
    C25 C26 C27 C30 . . . . -178.2(7) ?
    C26 C27 C28 C29 . . . . -2.1(11) ?
    C30 C27 C28 C29 . . . . 178.5(7) ?
    C27 C28 C29 C24 . . . . 0.9(11) ?
    C25 C24 C29 C28 . . . . 0.2(10) ?
    N2 C24 C29 C28 . . . . -179.1(6) ?
loop_
    _geom_hbond_atom_site_label_D
    _geom_hbond_atom_site_label_H
    _geom_hbond_atom_site_label_A
    _geom_hbond_site_symmetry_A
    _geom_hbond_distance_DH
    _geom_hbond_distance_HA
    _geom_hbond_distance_DA
    _geom_hbond_angle_DHA
    O14 H14B O10 1_655 0.82 2.04 2.859(6) 174
    O14 H14B O8 1_655 0.82 2.53 3.121(6) 130
    O14 H14B N4 1_655 0.82 2.60 3.367(6) 157
    N1 H1A O1 . 0.86 1.96 2.637(5) 135
    N1 H1A O6 . 0.86 2.65 3.449(7) 154
    N2 H2A O3 . 0.86 2.02 2.678(5) 132
    N2 H2A O11 . 0.86 2.52 3.311(5) 153
data_global
_journal_date_recd_electronic     2010-10-12
_journal_date_accepted     2011-01-05
_journal_name_full     'Acta Crystallographica, Section E'
_journal_year     2011
_journal_volume     67
_journal_issue      2
_journal_page_first     m184
_journal_page_last     m185
_journal_paper_category     QM
_journal_coeditor_code     BV2165
_publ_contact_author_name     'Hang-Ming Guo'
_publ_contact_author_address
;
Jinhua College of Vocation and Technology,
Jinhua, Zhejiang 321017,
People's Republic of China
;
_publ_contact_author_email     'guohm8282@sina.com'
_publ_contact_author_fax     '86-579-82232004'
_publ_contact_author_phone     '86-579-82232001'
_publ_section_title
;\
MethanolBis{2-methoxy-6-[(4-methylphenyl)iminiomethyl]phenolato-\
\k^2^<i>O</i>^1^,<i>O</i>^2^}tris(nitrato-\k^2^<i>O</i>,<i>O</i>')samarium(III)
;
loop_
    _publ_author_name
    _publ_author_address
    'Hang-Ming Guo'
;
Jinhua College of Vocation and Technology,
Jinhua, Zhejiang 321017,
People's Republic of China
;
