# Supplementary material for: Bis{2-meth­oxy-6-[(4-methyl­phen­yl)iminiometh­yl]phenolato-κ2 O 1,O 2}tris­(nitrato-κ2 O,O′)methano­lsamarium(III)
Source: Acta Crystallogr Sect E Struct Rep Online. 2011 Jan 15;67(Pt 2):m184–5. doi: 10.1107/S1600536811000407 (PMC3051746; doi:10.1107/S1600536811000407)
Supplement: Supplementary file 2 [file e-67-0m184-Isup2.hkl]

# 
# h,k,l, Fc-squared, Fo-squared, sigma(Fo-squared) and status flag 
# 
data_I
_shelx_title ' J in P1                     New: P-1' 
_shelx_refln_list_code          4 
_shelx_F_calc_maximum      252.32 
_exptl_crystal_F_000       857.83 
_reflns_d_resolution_high  0.8409 
 
loop_ 
 _symmetry_equiv_pos_as_xyz 
 'x, y, z' 
 '-x, -y, -z' 
 
_cell_length_a     7.8547 
_cell_length_b    14.6893 
_cell_length_c    16.5900 
_cell_angle_alpha  73.402 
_cell_angle_beta   85.738 
_cell_angle_gamma  79.230 
 
_shelx_F_squared_multiplier     1.000 
 
loop_ 
 _refln_index_h 
 _refln_index_k 
 _refln_index_l 
 _refln_F_squared_calc 
 _refln_F_squared_meas 
 _refln_F_squared_sigma 
 _refln_observed_status 
   1   0   0    39917.71    41608.23   1758.48 o 
   2   0   0     5642.77     9162.20    232.55 o 
   3   0   0     3805.18     3185.19     59.09 o 
   4   0   0     4617.46     5021.45     83.65 o 
   5   0   0     2945.35     2771.36     50.80 o 
   6   0   0     2104.17     2042.69     63.89 o 
   7   0   0      665.46      702.16     88.64 o 
   8   0   0      737.69      707.62     97.82 o 
   9   0   0      132.58      107.37     41.06 o 
  -9   1   0      365.71      268.43     49.93 o 
  -8   1   0       92.29      110.45     27.77 o 
  -7   1   0     1102.91     1072.04     56.12 o 
  -6   1   0     1164.88     1156.42     67.00 o 
  -5   1   0      335.57      329.16     19.52 o 
  -4   1   0     2261.64     2172.99     55.11 o 
  -3   1   0     7642.91     7472.41    123.72 o 
  -2   1   0     4548.29     5159.15    118.31 o 
  -1   1   0     1847.95     1371.09     46.96 o 
   1   1   0     7731.67     7319.10    376.07 o 
   2   1   0    11631.87    14192.75    325.33 o 
   3   1   0     2298.21     2789.36     61.86 o 
   4   1   0       84.77       68.98     10.56 o 
   5   1   0      634.26      537.13     22.30 o 
   6   1   0        7.26       19.80     13.23 o 
   7   1   0       60.56       46.80     19.91 o 
   8   1   0       34.11       41.26     30.02 o 
   9   1   0       20.28        5.85     32.32 o 
  -8   2   0       63.57       64.52     27.02 o 
  -7   2   0       13.45       42.20     20.81 o 
  -6   2   0      508.51      547.78     52.05 o 
  -5   2   0      556.26      564.77     17.58 o 
  -4   2   0      125.95      105.18      7.88 o 
  -3   2   0      887.15      854.35     24.51 o 
  -2   2   0     6579.25     6925.73    135.62 o 
  -1   2   0     6994.53     8120.88    205.42 o 
   0   2   0    10725.60    11202.99    290.65 o 
   1   2   0      696.84      994.73     62.65 o 
   2   2   0    19683.06    21598.72    424.39 o 
   3   2   0     3412.01     3258.00     70.59 o 
   4   2   0       36.40       19.61      6.62 o 
   5   2   0      346.06      320.04     17.04 o 
   6   2   0     1804.10     1757.01     65.10 o 
   7   2   0      968.99      921.57     48.91 o 
   8   2   0      788.95      787.84     65.38 o 
   9   2   0      284.49      224.79     45.73 o 
  -8   3   0      831.70      798.32     68.74 o 
  -7   3   0     1352.87     1478.78     86.72 o 
  -6   3   0     1252.95     1232.73     54.18 o 
  -5   3   0     2263.49     2194.23     45.55 o 
  -4   3   0     7278.85     7505.21    138.04 o 
  -3   3   0    11255.91    10812.07    178.29 o 
  -2   3   0     6094.92     5360.99    107.11 o 
  -1   3   0    16886.77    18568.86    351.15 o 
   0   3   0     4749.10     4108.00     97.05 o 
   1   3   0      215.67      118.00     13.98 o 
   2   3   0    26410.28    27573.12    691.77 o 
   3   3   0    20065.88    21437.35    425.25 o 
   4   3   0     5329.54     5030.71     97.93 o 
   5   3   0     1973.78     2025.02     44.69 o 
   6   3   0      566.23      545.82     34.53 o 
   7   3   0      581.80      583.80     39.76 o 
   8   3   0      923.01      866.43     51.90 o 
   9   3   0      233.37      221.14     43.81 o 
  -8   4   0      365.23      369.58     50.39 o 
  -7   4   0     1547.20     1294.60    104.45 o 
  -6   4   0     1244.64     1346.21     85.16 o 
  -5   4   0      658.68      696.80     37.11 o 
  -4   4   0      254.55      192.83     13.51 o 
  -3   4   0     2878.93     3166.27     82.09 o 
  -2   4   0     5970.66     6578.57    117.64 o 
  -1   4   0     7423.61     8605.28    166.08 o 
   0   4   0      942.22     1391.18     28.77 o 
   1   4   0      839.41      977.33     26.20 o 
   2   4   0     5280.98     5131.03    116.57 o 
   3   4   0      620.57      609.55     55.82 o 
   4   4   0       19.63       21.12      8.45 o 
   5   4   0     1035.42     1001.20     29.65 o 
   6   4   0        6.69       20.75     11.83 o 
   7   4   0        3.54        0.00     12.18 o 
   8   4   0       25.22       21.35     17.40 o 
   9   4   0       49.02       29.89     22.18 o 
  -8   5   0       43.19       82.59     38.15 o 
  -7   5   0        5.49        7.81     27.89 o 
  -6   5   0       26.93       39.46     16.25 o 
  -5   5   0       49.02       53.50     12.77 o 
  -4   5   0      175.33      154.19     14.04 o 
  -3   5   0      570.20      464.30     18.62 o 
  -2   5   0      701.46      585.12     17.70 o 
  -1   5   0     4520.07     4907.18     89.42 o 
   0   5   0     1738.12     1398.14     27.47 o 
   1   5   0     1811.65     1482.00     38.28 o 
   2   5   0     3307.49     3331.80     78.76 o 
   3   5   0     3327.75     3114.01    106.40 o 
   4   5   0     5193.13     5351.64     99.87 o 
   5   5   0     2927.36     2840.68     75.67 o 
   6   5   0     1604.32     1540.21     59.11 o 
   7   5   0      530.60      549.94     37.46 o 
   8   5   0      252.62      245.07     31.12 o 
   9   5   0      188.14      135.39     45.16 o 
  -7   6   0      971.15      931.21     91.04 o 
  -6   6   0     1433.92     1458.37     49.57 o 
  -5   6   0     1878.50     1768.19     53.21 o 
  -4   6   0     1800.33     1772.71     59.86 o 
  -3   6   0     5229.20     5254.07    108.51 o 
  -2   6   0     1920.58     1556.86     35.21 o 
  -1   6   0     5455.26     5000.48     91.98 o 
   0   6   0    14633.74    15746.07    291.96 o 
   1   6   0    11619.76    12391.88    237.81 o 
   2   6   0     5265.36     4935.05     99.83 o 
   3   6   0     5823.07     5421.61     94.33 o 
   4   6   0     2715.94     2744.40     62.32 o 
   5   6   0     3038.28     2942.56     78.33 o 
   6   6   0     1412.46     1231.75     76.36 o 
   7   6   0      750.50      713.84     60.91 o 
   8   6   0       81.71       93.54     23.50 o 
   9   6   0       28.56       31.34     25.80 o 
  -7   7   0      506.96      526.54     69.97 o 
  -6   7   0      272.87      261.89     23.92 o 
  -5   7   0      801.78      814.60     44.82 o 
  -4   7   0     1660.81     1616.59     60.91 o 
  -3   7   0      671.66      651.15     32.55 o 
  -2   7   0      722.10      636.75     24.49 o 
  -1   7   0      516.28      589.11     15.85 o 
   0   7   0       66.49       79.72      8.33 o 
   1   7   0       51.30       40.32      6.47 o 
   2   7   0       20.80       13.15      6.58 o 
   3   7   0      192.18      249.56     30.05 o 
   4   7   0      356.00      491.43     19.19 o 
   5   7   0        0.12       13.09      9.21 o 
   6   7   0       51.45       95.82     17.90 o 
   7   7   0       11.97        0.00     16.31 o 
   8   7   0        1.78       21.65     21.23 o 
   9   7   0       10.04        0.00     25.93 o 
  -7   8   0      176.38      193.20     48.82 o 
  -6   8   0      116.47      149.25     20.83 o 
  -5   8   0      219.97      229.96     36.58 o 
  -4   8   0      109.49      148.87     20.66 o 
  -3   8   0     1170.17     1111.96     37.00 o 
  -2   8   0     2362.62     2175.27     55.08 o 
  -1   8   0     2932.44     2543.64     56.98 o 
   0   8   0     2813.84     3049.36     73.11 o 
   1   8   0     6562.24     6847.95    138.64 o 
   2   8   0     5411.27     5239.09    120.66 o 
   3   8   0     2155.34     1970.50     53.23 o 
   4   8   0      105.03       83.98     15.92 o 
   5   8   0     1032.82     1030.27     34.35 o 
   6   8   0      920.16      953.65     43.26 o 
   7   8   0      678.22      679.77     40.08 o 
   8   8   0      411.87      436.23     37.08 o 
  -6   9   0      998.22     1143.43     47.07 o 
  -5   9   0     1741.06     1736.82     56.43 o 
  -4   9   0     1362.25     1377.91     45.66 o 
  -3   9   0     1958.30     1806.13     52.38 o 
  -2   9   0     5303.79     5039.31    116.65 o 
  -1   9   0     2431.46     2465.04     64.10 o 
   0   9   0      703.42      661.69     26.02 o 
   1   9   0     2769.13     2615.51     61.20 o 
   2   9   0     4281.65     3794.43     92.19 o 
   3   9   0     3215.75     3273.81     82.48 o 
   4   9   0      910.81     1021.23     36.32 o 
   5   9   0      885.18      816.91     40.63 o 
   6   9   0     1033.74     1033.08     43.95 o 
   7   9   0      351.97      395.82     30.30 o 
   8   9   0      100.43      103.52     23.46 o 
  -6  10   0      209.20      205.88     24.69 o 
  -5  10   0      275.80      260.01     29.80 o 
  -4  10   0      311.38      359.33     29.51 o 
  -3  10   0       72.44      103.89     24.66 o 
  -2  10   0      568.20      569.61     23.51 o 
  -1  10   0      577.04      675.07     32.54 o 
   0  10   0      139.46      126.99     16.00 o 
   1  10   0      303.85      432.45     22.56 o 
   2  10   0       50.74       42.08     11.30 o 
   3  10   0       37.03       51.32     14.56 o 
   4  10   0       24.94       17.53     12.16 o 
   5  10   0       35.99       56.62     18.50 o 
   6  10   0        4.59        4.96     15.87 o 
   7  10   0       49.72       70.46     30.22 o 
   8  10   0       71.27       46.25     18.82 o 
  -5  11   0      267.03      315.29     26.63 o 
  -4  11   0      238.13      294.57     30.01 o 
  -3  11   0      484.49      534.66     29.44 o 
  -2  11   0     1173.34     1136.67     46.65 o 
  -1  11   0      748.93      798.58     37.71 o 
   0  11   0      791.41      770.79     45.22 o 
   1  11   0     1275.83     1317.01     66.65 o 
   2  11   0     1033.29      987.60     36.93 o 
   3  11   0     1346.48     1392.09     45.86 o 
   4  11   0     1382.32     1438.04     47.90 o 
   5  11   0     1596.54     1525.09     64.64 o 
   6  11   0      936.86      984.59     88.80 o 
   7  11   0      375.75      401.43     50.83 o 
  -5  12   0      672.49      662.26     36.26 o 
  -4  12   0     1422.86     1340.29     46.84 o 
  -3  12   0     2179.87     2166.53     75.83 o 
  -2  12   0     1238.78     1422.94     63.59 o 
  -1  12   0      971.23     1028.90     45.46 o 
   0  12   0     2572.27     2493.34     78.05 o 
   1  12   0      681.75      672.51     35.35 o 
   2  12   0       14.92        6.80     16.55 o 
   3  12   0      447.30      527.41     28.93 o 
   4  12   0     1155.15     1146.35     59.92 o 
   5  12   0      601.78      547.41     37.56 o 
   6  12   0      336.60      257.74     37.33 o 
   7  12   0       58.18       71.19     35.77 o 
  -4  13   0      183.51      133.67     33.83 o 
  -3  13   0      149.67      167.64     33.50 o 
  -2  13   0      109.63      101.07     20.96 o 
  -1  13   0       15.88       36.44     16.73 o 
   0  13   0       42.68       34.27     15.58 o 
   1  13   0       19.89       20.34     14.97 o 
   2  13   0      368.20      320.18     34.86 o 
   3  13   0      469.53      459.38     29.04 o 
   4  13   0      154.45      141.39     33.48 o 
   5  13   0      183.31      168.78     27.25 o 
   6  13   0       99.80       85.88     29.13 o 
   7  13   0       57.23       62.44     36.92 o 
  -3  14   0      227.17      240.34     31.25 o 
  -2  14   0      580.11      651.85     42.34 o 
  -1  14   0     1210.68     1230.33     73.78 o 
   0  14   0      936.96      891.88     44.36 o 
   1  14   0      258.81      302.27     27.52 o 
   2  14   0      857.97      927.62     42.21 o 
   3  14   0     1465.47     1655.29     57.69 o 
   4  14   0      934.04     1004.65     44.62 o 
   5  14   0      441.43      402.15     36.96 o 
   6  14   0      273.68      340.94     47.89 o 
  -2  15   0      537.66      581.93     61.26 o 
  -1  15   0      319.97      392.06     39.18 o 
   0  15   0      610.52      557.34     38.36 o 
   1  15   0      330.20      315.15     30.20 o 
   2  15   0      218.62      224.68     26.94 o 
   3  15   0      666.96      656.39     37.88 o 
   4  15   0      203.05      209.95     31.08 o 
   5  15   0       65.07      138.93     72.44 o 
  -1  16   0        0.15        0.00     20.44 o 
   0  16   0       10.31       11.10     26.27 o 
   1  16   0       44.21       59.42     21.35 o 
   2  16   0       23.56       31.07     20.38 o 
   3  16   0        3.18        0.00     26.09 o 
   4  16   0       92.15      125.54     31.19 o 
  -3 -16   1      562.83      603.26     45.58 o 
  -2 -16   1      513.04      459.32     36.85 o 
  -1 -16   1      303.68      337.45     32.45 o 
   0 -16   1      645.66      628.48     42.43 o 
  -5 -15   1      362.46      285.68     38.04 o 
  -4 -15   1      558.51      558.09     82.26 o 
  -3 -15   1      492.61      535.46     34.60 o 
  -2 -15   1      421.39      444.40     33.13 o 
  -1 -15   1      508.62      466.68     34.86 o 
   0 -15   1      820.64      744.47     47.95 o 
   1 -15   1      497.59      457.31     36.84 o 
   2 -15   1      310.49      322.80     34.01 o 
  -6 -14   1       45.20        0.00     28.75 o 
  -5 -14   1        3.82       17.75     22.28 o 
  -4 -14   1        7.46       34.36     19.84 o 
  -3 -14   1       38.26       32.03     16.69 o 
  -2 -14   1        0.21        4.90     15.77 o 
  -1 -14   1        1.91        0.00     16.30 o 
   0 -14   1       24.96       28.48     17.63 o 
   1 -14   1        7.06        1.44     18.50 o 
   2 -14   1       44.18       73.94     21.83 o 
   3 -14   1      313.03      262.17     33.36 o 
  -6 -13   1      397.93      438.29     50.11 o 
  -5 -13   1      357.15      357.91     33.74 o 
  -4 -13   1      647.06      618.19     58.47 o 
  -3 -13   1     2258.25     2261.90     68.05 o 
  -2 -13   1     1904.52     1858.10     59.24 o 
  -1 -13   1      378.04      425.91     29.46 o 
   0 -13   1      927.55     1003.13     45.62 o 
   1 -13   1     1614.85     1533.70     58.56 o 
   2 -13   1     2093.22     2074.88     73.57 o 
   3 -13   1     1156.24     1160.61     56.20 o 
   4 -13   1      461.85      450.34     39.06 o 
  -7 -12   1      373.40      429.98     54.12 o 
  -6 -12   1      794.47      796.15     56.92 o 
  -5 -12   1     1028.08      999.82     49.96 o 
  -4 -12   1     1124.75     1201.29     52.23 o 
  -3 -12   1      794.92      778.96     44.67 o 
  -2 -12   1     2245.44     2248.09     83.18 o 
  -1 -12   1     2237.74     2090.89     67.30 o 
   0 -12   1      721.72      793.28     73.05 o 
   1 -12   1      375.02      418.31     29.14 o 
   2 -12   1      656.54      627.76     37.08 o 
   3 -12   1      497.30      451.49     34.70 o 
   4 -12   1      204.92      177.92     27.44 o 
   5 -12   1       37.74       41.47     23.95 o 
  -7 -11   1       12.56       22.96     26.69 o 
  -6 -11   1        5.79       15.75     16.81 o 
  -5 -11   1        6.42       12.56     17.50 o 
  -4 -11   1       37.75       22.04     19.31 o 
  -3 -11   1       12.00       33.53     15.69 o 
  -2 -11   1       68.66       57.02     14.33 o 
  -1 -11   1       21.62       15.66     11.59 o 
   0 -11   1      352.29      395.97     25.41 o 
   1 -11   1      985.81     1041.67     55.89 o 
   2 -11   1      537.56      480.68     49.66 o 
   3 -11   1       45.79       75.18     17.91 o 
   4 -11   1      200.52      178.99     19.15 o 
   5 -11   1      392.63      407.35     28.14 o 
  -8 -10   1       97.57       42.44     37.13 o 
  -7 -10   1      217.84      189.09     36.61 o 
  -6 -10   1      806.43      753.73     39.40 o 
  -5 -10   1     1570.16     1565.23     74.59 o 
  -4 -10   1     1571.03     1765.10     53.53 o 
  -3 -10   1     1055.41     1011.94     35.89 o 
  -2 -10   1     1191.53      962.53     33.88 o 
  -1 -10   1     2251.70     2222.95     61.04 o 
   0 -10   1     5010.48     5298.60    137.71 o 
   1 -10   1     4156.46     4064.16    111.25 o 
   2 -10   1     3371.36     3216.33     93.76 o 
   3 -10   1     1693.18     1607.76     47.51 o 
   4 -10   1     1964.79     1812.74     55.38 o 
   5 -10   1     1192.63     1229.19     46.86 o 
   6 -10   1      553.40      627.87     36.70 o 
  -8  -9   1      218.75      222.45     24.40 o 
  -7  -9   1      395.13      361.56     71.97 o 
  -6  -9   1      368.71      406.83     39.30 o 
  -5  -9   1     1400.21     1348.31     53.39 o 
  -4  -9   1     1071.44     1157.02     36.11 o 
  -3  -9   1      908.01      885.53     29.19 o 
  -2  -9   1     2295.48     2177.15     52.44 o 
  -1  -9   1     2786.71     2885.01     73.30 o 
   0  -9   1     1513.86     1450.86     41.74 o 
   1  -9   1     1767.67     1706.64     48.45 o 
   2  -9   1     1345.44     1153.74     43.61 o 
   3  -9   1      367.66      368.99     20.91 o 
   4  -9   1      256.56      242.02     20.33 o 
   5  -9   1      900.22      877.85     38.58 o 
   6  -9   1      512.89      485.47     32.31 o 
  -8  -8   1       12.90        5.24     18.92 o 
  -7  -8   1       13.48        3.28     20.42 o 
  -6  -8   1       18.34       31.24     16.74 o 
  -5  -8   1       37.81       55.62     12.58 o 
  -4  -8   1       18.17       15.64     13.51 o 
  -3  -8   1      480.45      567.40     34.34 o 
  -2  -8   1       88.40       91.72      7.89 o 
  -1  -8   1       25.39       62.33      6.84 o 
   0  -8   1      346.70      358.19     17.35 o 
   1  -8   1     1232.56     1279.67     38.16 o 
   2  -8   1     2243.69     2142.10     45.72 o 
   3  -8   1      872.35      861.73     47.21 o 
   4  -8   1      893.27     1000.18     37.67 o 
   5  -8   1      279.89      325.07     24.68 o 
   6  -8   1      330.12      436.45     44.71 o 
   7  -8   1      312.60      215.99     48.39 o 
  -8  -7   1      208.91      183.61     26.99 o 
  -7  -7   1      619.42      627.45     73.80 o 
  -6  -7   1     1428.10     1449.25     61.93 o 
  -5  -7   1     1818.85     1653.94     45.45 o 
  -4  -7   1       19.52        8.04      8.56 o 
  -3  -7   1     2751.50     2792.48     62.43 o 
  -2  -7   1    13532.46    14481.58    253.83 o 
  -1  -7   1    10848.47    11108.93    252.94 o 
   0  -7   1     8898.53     8601.13    155.47 o 
   1  -7   1     6416.83     5856.57    116.62 o 
   2  -7   1     3262.14     3003.52     60.43 o 
   3  -7   1     4526.05     4374.82     93.37 o 
   4  -7   1     2228.13     2231.47     61.87 o 
   5  -7   1     1016.47     1076.96     40.29 o 
   6  -7   1      874.02      857.80     34.43 o 
   7  -7   1      608.50      529.70     67.82 o 
  -9  -6   1      149.94      163.07     34.18 o 
  -8  -6   1      328.51      368.72     35.42 o 
  -7  -6   1      884.22      842.28     45.10 o 
  -6  -6   1     1568.63     1489.44     56.35 o 
  -5  -6   1     2325.02     2372.71     59.22 o 
  -4  -6   1      680.82      648.14     22.95 o 
  -3  -6   1     2243.82     2030.91     52.07 o 
  -2  -6   1     4520.50     4407.33    102.08 o 
  -1  -6   1     7648.82     7852.34    180.85 o 
   0  -6   1     7772.99     8951.02    159.60 o 
   1  -6   1     5382.99     6155.84    120.34 o 
   2  -6   1      122.55       59.72      7.42 o 
   3  -6   1      701.71      649.95     26.51 o 
   4  -6   1      127.82      111.66     16.00 o 
   5  -6   1       11.51       30.48     12.31 o 
   6  -6   1        2.52       14.17     14.71 o 
   7  -6   1       58.16       64.16     33.48 o 
  -9  -5   1       33.37        2.15     22.50 o 
  -8  -5   1        1.88       13.20     18.05 o 
  -7  -5   1      210.52      185.97     46.15 o 
  -6  -5   1       16.06       36.35     14.72 o 
  -5  -5   1      193.09      204.28     24.82 o 
  -4  -5   1       49.89       56.74      9.82 o 
  -3  -5   1       21.61       26.68      5.27 o 
  -2  -5   1       12.79        1.27      5.56 o 
  -1  -5   1     2002.36     2054.25     64.93 o 
   0  -5   1     6762.12     7429.67    150.66 o 
   1  -5   1     1410.23     1264.16     27.33 o 
   2  -5   1     1520.76     2465.69     49.74 o 
   3  -5   1      631.65      591.46     22.89 o 
   4  -5   1     2494.39     2701.23     62.79 o 
   5  -5   1     1708.97     1718.98     51.71 o 
   6  -5   1     1027.33     1010.85     34.30 o 
   7  -5   1      356.98      328.76     57.42 o 
   8  -5   1      278.32      323.31     62.15 o 
  -9  -4   1      116.44      130.14     27.02 o 
  -8  -4   1      255.20      265.56     27.39 o 
  -7  -4   1     1288.86     1298.56     72.14 o 
  -6  -4   1     2539.28     2360.23     62.30 o 
  -5  -4   1     3267.30     3086.34     61.97 o 
  -4  -4   1     6138.93     5848.23    122.57 o 
  -3  -4   1    18502.27    19019.67    418.31 o 
  -2  -4   1     3511.00     2795.79     90.70 o 
  -1  -4   1      517.24      335.77     22.83 o 
   0  -4   1     1522.14     1028.34     30.70 o 
   1  -4   1     7593.63     7756.81    135.68 o 
   2  -4   1     7528.80     7515.09    133.24 o 
   3  -4   1    10772.73    10553.11    186.60 o 
   4  -4   1     1069.07     1055.50     30.50 o 
   5  -4   1      931.45      987.07     31.20 o 
   6  -4   1     1900.39     1830.82     55.68 o 
   7  -4   1      734.43      833.00     84.09 o 
   8  -4   1      252.12      436.57     69.97 o 
  -9  -3   1      383.30      306.40     72.40 o 
  -8  -3   1     1027.28     1027.07     55.54 o 
  -7  -3   1      773.59      844.94     46.47 o 
  -6  -3   1      527.45      602.30     63.27 o 
  -5  -3   1       97.53      114.57     11.90 o 
  -4  -3   1     7632.86     7518.05    154.33 o 
  -3  -3   1     7724.73     8182.74    189.02 o 
  -2  -3   1      296.26      546.45     44.69 o 
  -1  -3   1      897.06     1045.35     44.75 o 
   0  -3   1    10018.35    10569.79    239.01 o 
   1  -3   1     5467.08     5913.59    115.38 o 
   2  -3   1      983.45      847.94     20.92 o 
   3  -3   1       67.39      160.96     12.60 o 
   4  -3   1      668.33      817.58     34.19 o 
   5  -3   1      779.01      757.63     27.33 o 
   6  -3   1       10.17       36.13     12.46 o 
   7  -3   1       86.39       98.28     68.53 o 
   8  -3   1        7.69        0.00     30.11 o 
  -9  -2   1        1.76        0.00     27.52 o 
  -8  -2   1       26.71       30.48     27.21 o 
  -7  -2   1        1.99        7.37     17.67 o 
  -6  -2   1      393.22      472.17     30.41 o 
  -5  -2   1     1311.33     1280.63     45.47 o 
  -4  -2   1     7504.15     8277.09    154.12 o 
  -3  -2   1      327.41      245.08     12.22 o 
  -2  -2   1    10023.54    13372.11    428.25 o 
  -1  -2   1     1865.13     1203.98     74.27 o 
   0  -2   1    12406.81    16371.81    364.47 o 
   1  -2   1     6389.33     6449.49    144.11 o 
   2  -2   1     2135.14     2047.99     44.58 o 
   3  -2   1     9467.12     9325.37    164.40 o 
   4  -2   1     2258.66     2111.28     42.54 o 
   5  -2   1      555.23      469.32     23.48 o 
   6  -2   1      700.34      726.75     30.96 o 
   7  -2   1     2087.17     2129.90     86.56 o 
   8  -2   1      927.33      971.25     73.77 o 
  -9  -1   1      309.71      310.81     50.97 o 
  -8  -1   1      977.33      890.46     69.76 o 
  -7  -1   1     1065.52     1013.51     49.97 o 
  -6  -1   1     1343.52     1232.68     56.45 o 
  -5  -1   1      485.39      360.69     16.71 o 
  -4  -1   1      613.70      486.19     21.73 o 
  -3  -1   1     5571.44     5274.44    109.57 o 
  -2  -1   1    43886.43    48495.93   1039.26 o 
  -1  -1   1    14104.46    11712.16    595.72 o 
   0  -1   1     8123.00    10374.13    268.23 o 
   1  -1   1    11596.88    10826.98    270.01 o 
   2  -1   1     4343.02     4054.46     81.44 o 
   3  -1   1     5083.37     4804.46    117.86 o 
   4  -1   1     4892.94     4876.63     77.99 o 
   5  -1   1     4298.71     4141.25     70.16 o 
   6  -1   1     1996.86     1982.05     80.34 o 
   7  -1   1      532.85      749.11     69.54 o 
   8  -1   1      547.06      613.34     79.76 o 
   9  -1   1      132.90      194.82     39.92 o 
  -9   0   1      295.94      276.69     49.12 o 
  -8   0   1      290.21      269.08     62.26 o 
  -7   0   1      384.51      391.68     46.28 o 
  -6   0   1     1420.01     1427.05     59.48 o 
  -5   0   1      709.50      736.25     23.27 o 
  -4   0   1     2594.20     2863.15     56.35 o 
  -3   0   1      912.61      893.88     28.14 o 
  -2   0   1     1756.47     1857.29     49.08 o 
  -1   0   1     1081.90      751.18     28.33 o 
   2   0   1     2231.02     2566.59     70.80 o 
   3   0   1      173.82      267.21     10.65 o 
   4   0   1      646.93      639.93     19.03 o 
   5   0   1       78.75       68.29      8.07 o 
   6   0   1        1.26       13.14     13.77 o 
   7   0   1      257.63      238.60     30.00 o 
   8   0   1       26.79       48.74     22.43 o 
   9   0   1        6.04       23.66     42.73 o 
  -9   1   1       10.91       11.51     31.97 o 
  -8   1   1      199.45      218.91     41.92 o 
  -7   1   1      146.11      204.25     39.46 o 
  -6   1   1        3.46       26.27     14.15 o 
  -5   1   1      859.09      840.07     27.28 o 
  -4   1   1     1363.90     1188.53     29.07 o 
  -3   1   1      370.87      353.36     25.50 o 
  -2   1   1     8479.32     9238.60    234.62 o 
  -1   1   1     2703.77     3018.39     96.54 o 
   0   1   1    32768.92    32072.71   1359.26 o 
   1   1   1    18989.34    23537.72   1185.49 o 
   2   1   1      116.66       25.76      7.07 o 
   3   1   1     1449.68     1169.35     32.10 o 
   4   1   1     2127.46     2175.86     43.67 o 
   5   1   1     3077.50     3174.63     57.12 o 
   6   1   1     2947.72     2988.68     75.65 o 
   7   1   1      898.20      866.92     50.45 o 
   8   1   1      367.95      349.76     50.79 o 
   9   1   1      290.14      257.79     61.08 o 
  -8   2   1      166.20      206.50     32.71 o 
  -7   2   1      724.87      711.38     88.72 o 
  -6   2   1     2970.93     2858.68    102.87 o 
  -5   2   1     2807.21     2838.59     54.89 o 
  -4   2   1     5323.55     5171.76     96.77 o 
  -3   2   1    10881.58    10746.08    175.72 o 
  -2   2   1    20059.11    20686.40    453.50 o 
  -1   2   1     4782.03     4974.90    128.46 o 
   0   2   1    28220.62    30652.74    916.58 o 
   1   2   1     9100.28    10719.22    358.83 o 
   3   2   1     2439.35     2218.95     56.98 o 
   4   2   1     1916.17     1780.19     41.60 o 
   5   2   1     1607.64     1462.12     34.24 o 
   6   2   1     2480.21     2423.59     64.30 o 
   7   2   1      412.33      436.65     35.65 o 
   8   2   1      711.22      643.87     60.16 o 
   9   2   1       96.49       68.92     35.58 o 
  -8   3   1        7.35       19.86     22.30 o 
  -7   3   1      286.66      256.63     32.06 o 
  -6   3   1      338.75      325.57     37.00 o 
  -5   3   1       45.89       41.78      8.98 o 
  -4   3   1     3859.62     4235.71     74.69 o 
  -3   3   1     5016.58     5561.19    104.65 o 
  -2   3   1      877.76     1200.99     49.14 o 
  -1   3   1     1474.47     2003.54     42.76 o 
   0   3   1       93.24      180.86     11.03 o 
   1   3   1      928.29     1421.34     42.15 o 
   2   3   1     5011.14     4958.31    113.68 o 
   3   3   1      108.71      123.98     14.48 o 
   4   3   1       11.87       30.88      7.57 o 
   5   3   1        2.54        8.42      7.89 o 
   6   3   1      347.04      389.27     43.33 o 
   7   3   1      349.62      335.38     31.41 o 
   8   3   1       83.63       99.90     40.14 o 
   9   3   1       61.97       20.33     30.62 o 
  -8   4   1      184.97      228.99     44.16 o 
  -7   4   1      168.30      197.57     49.61 o 
  -6   4   1      377.46      440.36     43.08 o 
  -5   4   1      783.14      791.07     29.53 o 
  -4   4   1     2418.61     2418.07     52.15 o 
  -3   4   1     6790.21     7299.76    123.99 o 
  -2   4   1     5123.71     5143.61     93.81 o 
  -1   4   1      137.83       32.56      5.16 o 
   0   4   1     6695.11     6177.84    120.30 o 
   1   4   1      862.47      508.17     14.73 o 
   2   4   1     2036.63     1974.59     49.79 o 
   3   4   1     8092.45     8202.24    202.24 o 
   4   4   1     5923.22     5797.53    157.64 o 
   5   4   1     1996.88     1978.46     47.57 o 
   6   4   1     1685.31     1675.52     48.51 o 
   7   4   1      991.62      993.15     57.55 o 
   8   4   1     1424.71     1342.01     53.83 o 
   9   4   1      423.74      394.44     41.43 o 
  -8   5   1      386.05      461.02     58.36 o 
  -7   5   1      959.36     1042.90     93.77 o 
  -6   5   1     1990.74     1815.62    124.81 o 
  -5   5   1     2111.78     2036.22     57.48 o 
  -4   5   1      823.14      781.76     24.35 o 
  -3   5   1     7052.37     7273.19    133.78 o 
  -2   5   1    20113.12    23005.38    394.38 o 
  -1   5   1    17981.63    18328.40    314.21 o 
   0   5   1     7363.97     7123.07    125.34 o 
   1   5   1     1626.34     1430.05     30.66 o 
   2   5   1     3773.22     3485.00     83.18 o 
   3   5   1     7762.57     7510.60    171.82 o 
   4   5   1     3869.54     3593.64     87.23 o 
   5   5   1     2229.64     2077.78     60.29 o 
   6   5   1      400.87      402.55     26.02 o 
   7   5   1      272.33      311.47     56.98 o 
   8   5   1      474.52      507.01     40.54 o 
   9   5   1      154.45      135.35     43.19 o 
  -8   6   1       91.44       67.96     40.50 o 
  -7   6   1      212.27      322.59     58.93 o 
  -6   6   1      204.30      214.33     30.22 o 
  -5   6   1      774.85      808.56     33.07 o 
  -4   6   1      350.39      343.81     23.36 o 
  -3   6   1       36.20       83.03     11.76 o 
  -2   6   1     2269.79     2700.62     54.76 o 
  -1   6   1     7052.10     8330.30    147.98 o 
   0   6   1       25.75       58.99      6.71 o 
   1   6   1      108.49      127.76      8.95 o 
   2   6   1      593.32      718.76     19.50 o 
   3   6   1      486.85      575.48     22.37 o 
   4   6   1      680.49      609.28     21.98 o 
   5   6   1      118.98      145.52     23.39 o 
   6   6   1      215.14      169.03     19.11 o 
   7   6   1       15.00        0.00     16.09 o 
   8   6   1       64.37       74.59     22.65 o 
   9   6   1       60.21       22.11     28.14 o 
  -7   7   1      217.69      325.89     59.79 o 
  -6   7   1      733.82      839.60     44.76 o 
  -5   7   1      298.43      311.50     35.55 o 
  -4   7   1       28.44       35.78     11.19 o 
  -3   7   1     2934.73     2705.94     62.98 o 
  -2   7   1     4088.97     4115.98     86.94 o 
  -1   7   1     6749.12     7073.71    128.50 o 
   0   7   1    10283.44    11105.22    182.20 o 
   1   7   1     5564.81     5470.69     88.89 o 
   2   7   1     6699.27     6609.44    113.57 o 
   3   7   1     5293.47     5224.53    100.16 o 
   4   7   1     2498.91     2372.40     56.38 o 
   5   7   1     3097.95     3082.55     78.27 o 
   6   7   1     2029.39     2031.48     62.95 o 
   7   7   1      693.78      718.51     41.68 o 
   8   7   1      308.25      331.81     34.03 o 
   9   7   1      200.02      299.95     64.33 o 
  -7   8   1      998.90     1020.25     97.21 o 
  -6   8   1     1439.77     1462.30     51.73 o 
  -5   8   1     1065.57     1140.38     42.17 o 
  -4   8   1     1294.64     1293.98     43.05 o 
  -3   8   1     3408.83     3185.63     80.27 o 
  -2   8   1     3080.57     3102.11     69.38 o 
  -1   8   1     2086.85     1867.01     44.97 o 
   0   8   1     3690.59     3913.74     74.70 o 
   1   8   1     7292.62     7434.06    149.97 o 
   2   8   1     6030.22     5903.83    135.19 o 
   3   8   1     3583.44     3620.67     72.13 o 
   4   8   1      660.27      643.53     23.68 o 
   5   8   1      924.06      918.96     30.17 o 
   6   8   1      823.67      793.74     42.79 o 
   7   8   1      517.26      517.59     57.62 o 
   8   8   1       95.13       53.21     23.14 o 
  -6   9   1       85.84       92.08     19.73 o 
  -5   9   1       87.91       92.76     17.31 o 
  -4   9   1      399.60      396.51     25.05 o 
  -3   9   1       82.86      129.83     15.22 o 
  -2   9   1       67.96       87.57     18.80 o 
  -1   9   1      274.82      274.83     15.07 o 
   0   9   1      207.84      179.47     14.23 o 
   1   9   1        3.48       29.61      8.98 o 
   2   9   1      113.92      128.56     13.77 o 
   3   9   1       19.67       59.32     19.32 o 
   4   9   1       19.69       23.57      8.01 o 
   5   9   1       85.65       89.49     13.86 o 
   6   9   1      187.63      123.49     31.44 o 
   7   9   1       84.05       99.24     21.09 o 
   8   9   1      177.50      219.67     29.60 o 
  -6  10   1      116.19      146.47     24.51 o 
  -5  10   1      332.60      321.47     26.49 o 
  -4  10   1     2350.99     2251.34     65.92 o 
  -3  10   1     1815.82     1812.54     54.43 o 
  -2  10   1     1112.98     1062.12     52.34 o 
  -1  10   1     2559.04     2590.75     66.31 o 
   0  10   1     1422.97     1355.82     47.05 o 
   1  10   1     2920.74     2835.19     74.68 o 
   2  10   1     2959.02     2832.81     74.57 o 
   3  10   1     1986.67     1857.78     54.40 o 
   4  10   1     1365.03     1515.30     48.54 o 
   5  10   1     1378.43     1487.69     46.67 o 
   6  10   1     1111.00     1107.82     47.74 o 
   7  10   1      779.88      811.72     43.07 o 
   8  10   1      299.54      300.13     59.91 o 
  -5  11   1     1054.95     1102.86     45.70 o 
  -4  11   1     1943.50     1865.65     58.94 o 
  -3  11   1     1461.76     1449.23     47.66 o 
  -2  11   1     1201.03     1321.87     42.14 o 
  -1  11   1     2172.90     2131.37     71.28 o 
   0  11   1     2771.40     2792.40     83.01 o 
   1  11   1     2324.18     2421.19     73.32 o 
   2  11   1     1711.38     1584.90     49.52 o 
   3  11   1     1455.70     1354.21     45.47 o 
   4  11   1     1614.81     1772.76     55.54 o 
   5  11   1      444.21      482.32     35.75 o 
   6  11   1      167.29      140.69     19.97 o 
   7  11   1       92.91       49.87     28.74 o 
   8  11   1       17.91        0.00     32.19 o 
  -5  12   1       41.17       56.82     22.78 o 
  -4  12   1       80.03       84.66     17.03 o 
  -3  12   1      191.84      151.12     25.82 o 
  -2  12   1        7.37        2.49     14.64 o 
  -1  12   1       47.07       26.79     15.88 o 
   0  12   1        0.24        0.00     16.64 o 
   1  12   1        1.28        0.00     12.77 o 
   2  12   1      180.23      164.12     18.78 o 
   3  12   1       46.41       25.68     13.48 o 
   4  12   1      211.62      228.60     22.34 o 
   5  12   1      155.14      156.76     24.20 o 
   6  12   1      176.64      142.13     27.46 o 
   7  12   1      197.67      195.64     37.87 o 
  -4  13   1      463.47      504.19     30.04 o 
  -3  13   1      655.03      664.52     68.61 o 
  -2  13   1     1256.65     1269.55     54.18 o 
  -1  13   1     1439.29     1287.71     53.58 o 
   0  13   1     1764.00     1779.60     86.35 o 
   1  13   1     1742.92     1763.64     81.49 o 
   2  13   1      802.90      827.50     37.66 o 
   3  13   1      873.48      874.52     38.94 o 
   4  13   1     1121.15     1091.46     45.36 o 
   5  13   1      752.87      770.50     76.76 o 
   6  13   1      588.93      610.66     68.00 o 
   7  13   1      186.13      139.82     30.80 o 
  -3  14   1      519.31      529.21     41.36 o 
  -2  14   1      571.02      634.35     41.56 o 
  -1  14   1      566.13      690.56     41.44 o 
   0  14   1      481.75      543.10     37.68 o 
   1  14   1      360.41      439.30     67.72 o 
   2  14   1      436.11      453.11     32.35 o 
   3  14   1      727.62      747.54     53.50 o 
   4  14   1      639.95      585.54     45.19 o 
   5  14   1       74.47       64.17     23.88 o 
   6  14   1       34.78       65.95     33.98 o 
  -2  15   1       22.11       19.65     19.72 o 
  -1  15   1       46.14       42.00     23.34 o 
   0  15   1      150.69      167.49     44.07 o 
   1  15   1       17.63       28.59     18.88 o 
   2  15   1      136.05      136.85     23.83 o 
   3  15   1      659.07      585.29     36.33 o 
   4  15   1       62.86       74.93     21.48 o 
   5  15   1       10.36        0.00     24.09 o 
  -1  16   1      333.79      451.46     39.25 o 
   0  16   1      609.22      655.70     43.08 o 
   1  16   1      820.16      879.34     49.10 o 
   2  16   1      685.63      626.95     42.03 o 
   3  16   1      675.82      663.80     42.42 o 
   4  16   1      448.73      517.89     39.81 o 
  -2 -16   2      224.17      205.90     35.24 o 
  -1 -16   2      175.37      242.94     30.11 o 
  -4 -15   2        0.29        0.00     20.35 o 
  -3 -15   2       66.13       50.25     19.68 o 
  -2 -15   2      114.79      112.26     25.84 o 
  -1 -15   2        2.51        0.00     18.12 o 
   0 -15   2        1.27        0.00     19.21 o 
   1 -15   2      168.83      205.87     29.17 o 
  -5 -14   2      312.21      233.84     38.35 o 
  -4 -14   2      178.36      236.05     27.94 o 
  -3 -14   2      437.75      526.70     48.41 o 
  -2 -14   2     1150.38     1184.21     46.48 o 
  -1 -14   2     1220.51     1261.49     52.32 o 
   0 -14   2     1345.63     1385.81     55.81 o 
   1 -14   2     1322.06     1218.04     54.65 o 
   2 -14   2      837.59      865.81     79.71 o 
   3 -14   2      828.05      806.04     64.83 o 
  -6 -13   2      399.80      358.36     47.24 o 
  -5 -13   2      252.45      279.17     35.28 o 
  -4 -13   2      432.28      444.29     33.24 o 
  -3 -13   2      172.30      244.11     35.60 o 
  -2 -13   2      291.46      352.40     39.21 o 
  -1 -13   2     1161.30     1132.51     46.71 o 
   0 -13   2      741.94      676.46     44.46 o 
   1 -13   2      600.57      586.92     36.55 o 
   2 -13   2      674.36      579.27     38.32 o 
   3 -13   2      118.98      133.33     25.82 o 
   4 -13   2       38.20       25.95     22.07 o 
  -7 -12   2        5.63       24.09     31.97 o 
  -6 -12   2        0.14        6.18     36.67 o 
  -5 -12   2       32.22       47.56     23.30 o 
  -4 -12   2        1.13       15.38     16.45 o 
  -3 -12   2       59.92       59.07     14.83 o 
  -2 -12   2      397.85      421.08     38.46 o 
  -1 -12   2      239.26      217.66     20.52 o 
   0 -12   2      725.98      662.45     50.69 o 
   1 -12   2      668.81      678.06     36.10 o 
   2 -12   2       88.34       76.44     18.04 o 
   3 -12   2      637.69      611.28     39.09 o 
   4 -12   2      380.20      356.49     34.36 o 
  -7 -11   2      329.58      239.43     45.74 o 
  -6 -11   2      893.04      822.13     53.97 o 
  -5 -11   2      793.39      749.34     72.19 o 
  -4 -11   2     1034.73     1027.83     45.39 o 
  -3 -11   2      970.35     1077.98     38.39 o 
  -2 -11   2     1329.48     1246.96     41.28 o 
  -1 -11   2      927.71     1011.68     37.02 o 
   0 -11   2     1730.24     1686.36     56.24 o 
   1 -11   2     2771.33     2798.85     84.14 o 
   2 -11   2     2864.63     2713.61     84.80 o 
   3 -11   2     1540.44     1455.36     57.48 o 
   4 -11   2      589.73      618.15     40.38 o 
   5 -11   2      499.09      512.13     44.44 o 
  -8 -10   2      255.26      238.36     50.68 o 
  -7 -10   2      174.42      205.14     35.72 o 
  -6 -10   2      516.23      533.94     33.66 o 
  -5 -10   2     1084.90     1101.27     74.09 o 
  -4 -10   2     1536.34     1746.05     55.14 o 
  -3 -10   2      323.71      356.57     26.97 o 
  -2 -10   2      442.26      454.18     20.36 o 
  -1 -10   2      921.00      925.61     32.30 o 
   0 -10   2       40.71       34.59     11.41 o 
   1 -10   2       19.60       22.73     12.30 o 
   2 -10   2      122.56      156.19     19.78 o 
   3 -10   2      273.34      213.34     34.47 o 
   4 -10   2      919.08      816.77     32.62 o 
   5 -10   2      218.97      263.34     22.76 o 
   6 -10   2        0.76        0.00     16.76 o 
  -8  -9   2       25.34        0.00     35.56 o 
  -7  -9   2        3.63        1.41     36.99 o 
  -6  -9   2      286.10      221.65     52.31 o 
  -5  -9   2       50.61       58.68     23.66 o 
  -4  -9   2        9.30       20.00     12.64 o 
  -3  -9   2      110.84      113.82     31.51 o 
  -2  -9   2      546.36      507.56     19.42 o 
  -1  -9   2        9.14        0.00     10.70 o 
   0  -9   2      960.22      974.76     31.67 o 
   1  -9   2     3044.77     3208.94     79.43 o 
   2  -9   2     4210.04     4325.11    117.68 o 
   3  -9   2      954.84     1031.37     43.71 o 
   4  -9   2      321.12      296.49     21.16 o 
   5  -9   2      873.41      847.48     37.57 o 
   6  -9   2      629.70      659.13     33.07 o 
  -8  -8   2      137.09      174.42     29.52 o 
  -7  -8   2      301.31      310.31    108.00 o 
  -6  -8   2      869.80      830.87     45.57 o 
  -5  -8   2     1716.78     1629.52     49.35 o 
  -4  -8   2     2530.99     2621.12     71.46 o 
  -3  -8   2     1809.60     1707.17     43.08 o 
  -2  -8   2     3063.51     2778.90     75.48 o 
  -1  -8   2     4775.48     4587.05    134.43 o 
   0  -8   2     7869.35     7961.44    159.32 o 
   1  -8   2     2879.50     2562.55     64.38 o 
   2  -8   2     3753.62     3259.23     80.70 o 
   3  -8   2     3640.37     3748.27     90.79 o 
   4  -8   2     1531.66     1550.49     48.43 o 
   5  -8   2     1580.27     1649.93     53.47 o 
   6  -8   2     1781.61     1723.95     54.70 o 
   7  -8   2      515.66      468.32     39.35 o 
  -8  -7   2      112.89       82.11     21.85 o 
  -7  -7   2      632.49      600.49     36.07 o 
  -6  -7   2      667.61      641.39     30.11 o 
  -5  -7   2      758.65      793.67     39.89 o 
  -4  -7   2      621.62      652.65     28.09 o 
  -3  -7   2     1955.61     1996.86     52.28 o 
  -2  -7   2     6722.33     7369.16    171.87 o 
  -1  -7   2     4065.92     4188.85    104.53 o 
   0  -7   2      244.77      391.65     18.93 o 
   1  -7   2       82.23       40.57      7.67 o 
   2  -7   2      335.13      299.36     17.78 o 
   3  -7   2      601.09      583.89     22.36 o 
   4  -7   2       34.29       43.17     11.89 o 
   5  -7   2        0.60        0.97     12.21 o 
   6  -7   2       63.90       51.18     15.46 o 
   7  -7   2       26.58       17.42     19.48 o 
  -8  -6   2       49.63       48.10     21.43 o 
  -7  -6   2       65.05       84.34     18.77 o 
  -6  -6   2       11.16        1.77     12.68 o 
  -5  -6   2      112.28      146.19     17.33 o 
  -4  -6   2      683.83      626.47     26.89 o 
  -3  -6   2      689.04      694.67     22.18 o 
  -2  -6   2     4121.61     4434.66    130.47 o 
  -1  -6   2     5935.23     5972.21    139.99 o 
   0  -6   2     2608.09     2247.27     53.97 o 
   1  -6   2     1143.81      978.04     26.29 o 
   2  -6   2     4284.00     4874.88     85.12 o 
   3  -6   2     2019.25     2141.13     60.38 o 
   4  -6   2     2482.60     2535.88     63.67 o 
   5  -6   2     1890.27     2145.91     61.44 o 
   6  -6   2      671.66      690.57     32.20 o 
   7  -6   2      287.13      332.75     33.11 o 
  -9  -5   2      156.44      179.53     60.43 o 
  -8  -5   2      668.11      533.25     53.54 o 
  -7  -5   2     1704.52     1798.40     61.01 o 
  -6  -5   2     1142.16     1222.80     44.55 o 
  -5  -5   2     3967.14     3824.42     97.36 o 
  -4  -5   2     5862.68     5445.35    105.18 o 
  -3  -5   2     6773.04     7049.08    158.46 o 
  -2  -5   2     8851.20     9113.29    487.33 o 
  -1  -5   2    11899.72    12364.17    275.56 o 
   0  -5   2     9683.78     9417.36    189.66 o 
   1  -5   2    10285.37    10789.09    202.99 o 
   2  -5   2     1983.54     1633.91     32.65 o 
   3  -5   2     2911.35     2674.05     55.47 o 
   4  -5   2     3897.53     4002.69     87.16 o 
   5  -5   2     1829.69     1872.66     49.17 o 
   6  -5   2      754.96      748.53     30.82 o 
   7  -5   2      622.87      725.90     77.64 o 
   8  -5   2      428.71      506.68     73.41 o 
  -9  -4   2      122.53      140.63     34.62 o 
  -8  -4   2      127.78      124.28     23.38 o 
  -7  -4   2      237.17      239.85     22.40 o 
  -6  -4   2     1437.78     1391.30     62.69 o 
  -5  -4   2     1347.58     1389.21     59.71 o 
  -4  -4   2      207.01      186.47     12.68 o 
  -3  -4   2     4784.71     5026.03     94.63 o 
  -2  -4   2     3323.99     3597.56    132.26 o 
  -1  -4   2     1946.63     2146.29     65.96 o 
   0  -4   2     2096.86     1964.38     51.71 o 
   1  -4   2     1474.89     1413.25     32.07 o 
   2  -4   2      671.22      784.89     20.29 o 
   3  -4   2       29.55       81.25     10.03 o 
   4  -4   2      321.98      390.33     18.62 o 
   5  -4   2      262.72      269.78     17.69 o 
   6  -4   2        3.75       18.31     11.79 o 
   7  -4   2       14.58        5.52     25.81 o 
   8  -4   2       12.18        0.00     31.90 o 
  -9  -3   2        2.28        0.00     19.65 o 
  -8  -3   2        8.98       24.74     21.46 o 
  -7  -3   2      721.19      634.61     36.44 o 
  -6  -3   2     1822.44     1653.66     54.01 o 
  -5  -3   2     1996.94     1960.42     52.04 o 
  -4  -3   2      420.53      543.50     36.56 o 
  -2  -3   2    10030.04    10459.24    261.55 o 
   0  -3   2      847.96     1190.69     32.85 o 
   1  -3   2     9302.32     9914.10    208.19 o 
   2  -3   2     1606.38     1225.85     27.02 o 
   3  -3   2     3399.08     3157.21     61.86 o 
   4  -3   2     7387.47     7761.33    123.02 o 
   5  -3   2     1677.46     1698.64     40.87 o 
   6  -3   2     1380.56     1472.29     47.97 o 
   7  -3   2     1893.00     1877.45    123.05 o 
   8  -3   2      654.74      681.89     82.66 o 
  -9  -2   2      374.79      241.93     44.37 o 
  -8  -2   2      955.82      906.18     52.45 o 
  -7  -2   2     1143.45     1051.67     45.05 o 
  -6  -2   2     2112.32     2127.60     64.80 o 
  -5  -2   2     2833.18     2715.58     66.73 o 
  -4  -2   2     5236.04     5364.79    103.24 o 
  -3  -2   2    25488.00    26168.40    570.42 o 
  -2  -2   2     4607.07     4261.55    166.38 o 
  -1  -2   2      172.95       63.73     19.64 o 
   0  -2   2    16390.40    20235.24    501.98 o 
   1  -2   2    12563.53    12173.15    230.83 o 
   2  -2   2     2459.52     1720.48     38.51 o 
   3  -2   2     4420.44     4008.42     69.16 o 
   4  -2   2     4069.53     4279.84     71.59 o 
   5  -2   2     4045.80     4078.03     82.41 o 
   6  -2   2     1486.62     1524.83     37.73 o 
   7  -2   2      682.55      828.30     62.34 o 
   8  -2   2      357.29      474.35     71.11 o 
  -9  -1   2      195.91      188.36     42.82 o 
  -8  -1   2      331.41      339.62     62.15 o 
  -7  -1   2      510.05      548.22     33.98 o 
  -6  -1   2     1632.95     1643.86     65.04 o 
  -5  -1   2       41.25       35.79      9.87 o 
  -4  -1   2      274.02      284.97     29.88 o 
  -3  -1   2     5520.98     5935.35    136.49 o 
  -2  -1   2    23932.87    30261.05    652.75 o 
  -1  -1   2    28759.45    32357.73   1627.51 o 
   0  -1   2     1289.20     2198.83     75.21 o 
   1  -1   2     8156.22    11723.85    292.68 o 
   2  -1   2        4.31       15.75      4.57 o 
   3  -1   2     1441.85     1739.80     37.97 o 
   4  -1   2      191.83      173.74     10.98 o 
   5  -1   2      128.98      139.36     10.89 o 
   6  -1   2       20.93       28.47     10.30 o 
   7  -1   2      200.75       90.64     23.60 o 
   8  -1   2       64.52       49.42     26.50 o 
   9  -1   2       12.38        0.00     36.06 o 
  -9   0   2       44.99       50.19     34.68 o 
  -8   0   2      123.13      114.10     33.45 o 
  -7   0   2      133.46      181.30     29.78 o 
  -6   0   2      153.51      126.80     18.91 o 
  -5   0   2      442.22      420.52     20.26 o 
  -4   0   2      711.71      717.34     29.57 o 
  -3   0   2     4517.37     4797.23    100.61 o 
  -2   0   2     2496.54     2189.06     48.49 o 
  -1   0   2     2149.47     2452.08     68.60 o 
   0   0   2     6934.96     5492.30    279.65 o 
   1   0   2     5585.39     6829.46    171.74 o 
   2   0   2      200.51       76.67      6.42 o 
   3   0   2     9343.21     9700.58    165.32 o 
   4   0   2     6245.07     6252.79     89.16 o 
   5   0   2     2833.58     2878.87     49.24 o 
   6   0   2     1938.84     1973.70     77.33 o 
   7   0   2     1440.51     1476.18     67.14 o 
   8   0   2      627.03      685.54     49.83 o 
   9   0   2      271.98      321.00     52.26 o 
  -9   1   2      367.56      367.98     55.09 o 
  -8   1   2     1054.69     1058.48     78.38 o 
  -7   1   2      719.61      691.22     58.88 o 
  -6   1   2     1243.80     1159.61     39.62 o 
  -5   1   2     1576.75     1444.74     48.42 o 
  -4   1   2    11609.52    12145.35    220.55 o 
  -3   1   2    16509.87    17050.56    330.41 o 
  -2   1   2     7952.98     7469.75    161.52 o 
  -1   1   2     7949.47     9108.74    278.09 o 
   0   1   2    22356.76    22897.64    687.13 o 
   1   1   2     9161.09    10836.34    359.75 o 
   2   1   2      609.75      345.42     16.85 o 
   3   1   2     1576.57     1344.34     30.17 o 
   4   1   2     5728.98     5833.30     94.32 o 
   5   1   2     2084.85     2071.81     48.15 o 
   6   1   2     1641.75     1591.99     62.87 o 
   7   1   2      265.98      245.09     30.31 o 
   8   1   2      175.15      180.57     30.13 o 
   9   1   2      175.98      194.27     56.42 o 
  -8   2   2      177.32      191.85     41.18 o 
  -7   2   2        5.95        0.00     15.61 o 
  -6   2   2      960.05      867.84     58.73 o 
  -5   2   2     1772.95     1712.62     88.32 o 
  -4   2   2     1403.27     1450.36     61.99 o 
  -3   2   2        8.82       11.93      5.16 o 
  -2   2   2     4313.45     5681.01    118.03 o 
  -1   2   2      162.37      150.05     12.87 o 
   0   2   2      266.08      140.72     13.55 o 
   1   2   2     6464.76     9138.10    308.09 o 
   2   2   2    28822.10    35225.21   1164.70 o 
   3   2   2       66.67       70.73      7.41 o 
   4   2   2      184.46      205.93     10.42 o 
   5   2   2       82.39       84.72     12.26 o 
   6   2   2      366.20      347.31     22.51 o 
   7   2   2      377.83      325.61     33.96 o 
   8   2   2       15.09       16.82     29.14 o 
   9   2   2       17.74        0.00     38.28 o 
  -8   3   2       10.65        8.04     26.29 o 
  -7   3   2       73.06       74.58     23.52 o 
  -6   3   2     1716.43     1713.51     93.12 o 
  -5   3   2     1337.02     1432.00     66.91 o 
  -4   3   2     3033.43     2922.02     76.97 o 
  -3   3   2     4590.14     4415.22     83.03 o 
  -2   3   2     9807.81    10207.27    183.10 o 
  -1   3   2     3514.59     2892.66     69.25 o 
   0   3   2     4031.52     4012.48    104.74 o 
   1   3   2     9041.58     8621.40    229.97 o 
   2   3   2      116.34       47.56      7.05 o 
   3   3   2      580.15      288.22     13.93 o 
   4   3   2     2938.71     2725.21     53.22 o 
   5   3   2     2058.75     1938.12     55.15 o 
   6   3   2     3737.43     3659.56     88.49 o 
   7   3   2      880.12      822.96     45.96 o 
   8   3   2      450.73      471.76     56.13 o 
   9   3   2      431.35      481.45     76.85 o 
  -8   4   2      106.39      184.33     33.80 o 
  -7   4   2      110.39      170.16     32.83 o 
  -6   4   2     3143.37     2994.27    128.50 o 
  -5   4   2     3110.01     3210.17     73.06 o 
  -4   4   2     2239.52     2032.03     41.31 o 
  -3   4   2     6603.36     6655.69    113.46 o 
  -2   4   2     8297.75     8621.11    169.28 o 
  -1   4   2    10147.65     9823.46    190.00 o 
   0   4   2     6194.45     6440.10    125.58 o 
   1   4   2      831.80      615.27     15.97 o 
   2   4   2     9607.59    10163.33    227.32 o 
   3   4   2     6927.91     6749.26    133.90 o 
   4   4   2     2009.33     2110.41     61.38 o 
   5   4   2      705.47      674.38     21.67 o 
   6   4   2     1102.14     1105.11     37.57 o 
   7   4   2       77.58       69.75     16.71 o 
   8   4   2      111.20       88.04     28.67 o 
   9   4   2       44.84       43.22     27.54 o 
  -8   5   2       70.04       57.69     33.53 o 
  -7   5   2      168.88      123.95     42.87 o 
  -6   5   2      300.16      330.05     55.06 o 
  -5   5   2      145.39      169.56     19.46 o 
  -4   5   2       28.56       30.74      8.17 o 
  -3   5   2      539.72      655.06     35.03 o 
  -2   5   2      182.77      294.68     18.94 o 
  -1   5   2     3775.46     4180.64     77.33 o 
   0   5   2      108.45       84.56      9.08 o 
   1   5   2     2061.20     2243.26     45.56 o 
   2   5   2       41.54       63.12      7.29 o 
   3   5   2       87.16      120.87     15.76 o 
   4   5   2      108.42       77.81     11.10 o 
   5   5   2      667.41      635.92     24.98 o 
   6   5   2     1436.93     1220.66     85.38 o 
   7   5   2      193.39      212.63     23.23 o 
   8   5   2      140.71      143.66     25.68 o 
   9   5   2      196.47      178.24     41.69 o 
  -8   6   2      101.37      148.82     51.76 o 
  -7   6   2      361.19      481.52     70.40 o 
  -6   6   2      439.45      566.90     68.25 o 
  -5   6   2      221.61      217.24     19.33 o 
  -4   6   2      879.61      802.14     30.22 o 
  -3   6   2     2405.96     2238.12     48.89 o 
  -2   6   2     4112.55     4067.01     78.25 o 
  -1   6   2     7751.02     8014.23    142.90 o 
   0   6   2    10679.08    10976.62    191.25 o 
   1   6   2     2002.00     1769.03     35.14 o 
   2   6   2     4803.21     4682.86     88.78 o 
   3   6   2     4275.21     3706.03     79.97 o 
   4   6   2     2384.19     2109.58     45.80 o 
   5   6   2     2847.35     2862.17     79.72 o 
   6   6   2     1833.80     1729.53     64.42 o 
   7   6   2      206.39      197.23     26.13 o 
   8   6   2      715.33      754.53     63.10 o 
   9   6   2      494.83      540.13    112.26 o 
  -7   7   2      821.61      714.07     82.87 o 
  -6   7   2      786.22      742.10     78.43 o 
  -5   7   2      998.76      906.96     44.16 o 
  -4   7   2     2241.85     2296.48     62.66 o 
  -3   7   2     3431.74     3211.61     71.97 o 
  -2   7   2     3717.28     3991.30     90.50 o 
  -1   7   2     5167.88     5054.94     94.39 o 
   0   7   2      922.63      629.35     18.55 o 
   1   7   2     1518.94     1482.19     31.50 o 
   2   7   2     3566.40     3325.90     68.91 o 
   3   7   2     2187.56     2041.99     54.34 o 
   4   7   2       12.31       10.06      7.77 o 
   5   7   2      246.88      295.47     20.49 o 
   6   7   2      539.82      508.34     48.57 o 
   7   7   2      365.98      339.22     31.32 o 
   8   7   2      111.94      116.48     32.78 o 
   9   7   2        8.67        0.00     27.02 o 
  -7   8   2       68.63       92.98     40.00 o 
  -6   8   2      130.94      106.46     38.42 o 
  -5   8   2       60.42       75.34     15.42 o 
  -4   8   2      377.27      474.50     40.77 o 
  -3   8   2        1.75       32.30     10.59 o 
  -2   8   2     1171.32     1154.85     34.94 o 
  -1   8   2        0.42       24.88      7.20 o 
   0   8   2     1082.84     1138.66     30.46 o 
   1   8   2     1394.11     1615.39     32.14 o 
   2   8   2      233.61      251.90     16.32 o 
   3   8   2      270.09      244.31     14.40 o 
   4   8   2      563.13      500.11     24.09 o 
   5   8   2      152.42      147.71     13.32 o 
   6   8   2      192.40      225.33     21.84 o 
   7   8   2      114.14      120.97     23.80 o 
   8   8   2      284.44      231.68     32.93 o 
  -6   9   2      365.77      410.26     61.36 o 
  -5   9   2      953.11      984.93     40.89 o 
  -4   9   2     1013.22     1015.64     38.58 o 
  -3   9   2     1662.52     1623.63     49.59 o 
  -2   9   2     3757.14     3546.36     87.67 o 
  -1   9   2     3942.39     3664.27     98.68 o 
   0   9   2     1439.18     1316.20     34.93 o 
   1   9   2     3893.72     3854.09     71.62 o 
   2   9   2     6389.71     6247.38    119.19 o 
   3   9   2     4171.25     4002.57     88.29 o 
   4   9   2     1662.12     1821.07     56.04 o 
   5   9   2     1227.05     1233.46     38.48 o 
   6   9   2      543.95      559.44     30.77 o 
   7   9   2      648.86      764.29     43.82 o 
   8   9   2      470.10      450.48     38.07 o 
  -6  10   2      508.32      536.90     70.18 o 
  -5  10   2      484.07      580.13     33.44 o 
  -4  10   2      712.23      759.07     35.46 o 
  -3  10   2      943.00     1013.71     37.71 o 
  -2  10   2     1228.77     1257.30     41.09 o 
  -1  10   2     1739.86     1750.57     49.44 o 
   0  10   2      680.24      625.32     27.89 o 
   1  10   2     2716.37     2613.97     49.49 o 
   2  10   2     3425.39     3321.32     74.88 o 
   3  10   2     1106.85     1034.21     43.00 o 
   4  10   2      922.58     1047.44     33.27 o 
   5  10   2     1245.55     1205.35     38.12 o 
   6  10   2       45.10       60.43     13.64 o 
   7  10   2        1.39       28.66     18.90 o 
   8  10   2        0.91       11.10     20.65 o 
  -6  11   2        8.65       24.52     23.49 o 
  -5  11   2       63.25       56.55     23.54 o 
  -4  11   2        1.22        6.70     14.67 o 
  -3  11   2      421.48      409.86     45.29 o 
  -2  11   2      252.66      281.54     20.81 o 
  -1  11   2      172.04      156.22     14.70 o 
   0  11   2      272.93      233.22     24.32 o 
   1  11   2      431.94      512.48     24.14 o 
   2  11   2      176.91      237.70     36.75 o 
   3  11   2      221.41      195.55     21.58 o 
   4  11   2      204.27      214.00     32.73 o 
   5  11   2      339.60      366.71     39.33 o 
   6  11   2      505.16      490.56     25.10 o 
   7  11   2      253.06      315.32     29.38 o 
   8  11   2       68.90       49.80     22.31 o 
  -5  12   2      407.32      445.45     33.93 o 
  -4  12   2      861.65      889.62     46.58 o 
  -3  12   2     1351.81     1310.24     46.04 o 
  -2  12   2     1302.98     1355.86     44.91 o 
  -1  12   2     2662.80     2438.38     65.58 o 
   0  12   2     2533.63     2575.62     80.13 o 
   1  12   2     3016.60     2990.61     89.20 o 
   2  12   2     3362.42     3367.58     89.97 o 
   3  12   2     2314.54     2220.75     81.48 o 
   4  12   2     2114.60     2155.17     65.63 o 
   5  12   2      968.16      990.84     50.18 o 
   6  12   2      207.98      227.77     29.96 o 
   7  12   2      333.20      314.08     67.46 o 
  -4  13   2      491.12      433.26     30.12 o 
  -3  13   2      771.42      721.08     34.24 o 
  -2  13   2      675.10      735.18     31.36 o 
  -1  13   2       85.78       83.92     18.71 o 
   0  13   2     1133.67     1195.95     89.48 o 
   1  13   2     2058.99     1997.83     73.32 o 
   2  13   2      693.43      746.23     36.03 o 
   3  13   2      178.39      153.48     20.32 o 
   4  13   2      110.99      130.44     25.47 o 
   5  13   2       17.02        6.76     20.02 o 
   6  13   2       23.13       22.23     23.54 o 
   7  13   2       55.27       44.13     25.43 o 
  -3  14   2        7.12       19.93     19.77 o 
  -2  14   2       77.02       40.40     20.43 o 
  -1  14   2      253.76      209.53     27.00 o 
   0  14   2      102.90      111.63     20.84 o 
   1  14   2      384.58      340.19     44.94 o 
   2  14   2      357.97      345.08     29.72 o 
   3  14   2      380.70      397.36     45.11 o 
   4  14   2      546.18      580.84     56.79 o 
   5  14   2      217.25      153.22     29.57 o 
   6  14   2      176.11      169.44     30.79 o 
  -3  15   2      530.26      557.95     47.12 o 
  -2  15   2      408.57      446.84     43.14 o 
  -1  15   2      647.16      621.80     41.97 o 
   0  15   2     1666.84     1582.33     63.47 o 
   1  15   2     1001.73      946.18     47.85 o 
   2  15   2      181.23      233.07     40.32 o 
   3  15   2      671.84      798.46     41.74 o 
   4  15   2     1928.27     1825.70     64.62 o 
   5  15   2      695.71      583.60     59.86 o 
  -1  16   2      147.58      138.18     28.77 o 
   0  16   2      153.86      207.38     30.55 o 
   1  16   2      152.97      118.81     25.31 o 
   2  16   2      339.56      398.34     35.25 o 
   3  16   2       65.63       76.51     24.33 o 
   4  16   2       29.18       39.17     22.42 o 
   1  17   2      212.33      193.92     30.07 o 
   2  17   2      265.23      263.59     66.05 o 
  -4 -15   3      263.68      340.30     50.29 o 
  -3 -15   3      710.01      746.43     41.34 o 
  -2 -15   3      840.86      843.26     41.60 o 
  -1 -15   3      643.47      681.77     40.49 o 
   0 -15   3      788.91      957.25     48.80 o 
   1 -15   3      877.97      920.61     50.96 o 
  -5 -14   3      174.21      149.11     35.34 o 
  -4 -14   3      243.29      274.85     30.32 o 
  -3 -14   3      462.83      450.53     29.64 o 
  -2 -14   3      413.05      461.83     34.54 o 
  -1 -14   3      511.63      500.04     41.17 o 
   0 -14   3      497.74      467.86     33.77 o 
   1 -14   3      377.60      390.72     34.01 o 
   2 -14   3      228.78      171.48     54.34 o 
  -6 -13   3       49.19       42.15     30.54 o 
  -5 -13   3       40.08        0.00     45.84 o 
  -4 -13   3        4.61        6.44     24.33 o 
  -3 -13   3       13.49       12.45     14.46 o 
  -2 -13   3      385.02      394.87     47.15 o 
  -1 -13   3      613.85      589.71     42.19 o 
   0 -13   3      115.45      113.49     23.99 o 
   1 -13   3      296.28      260.28     35.87 o 
   2 -13   3      517.81      430.66     34.03 o 
   3 -13   3      529.30      558.44     40.04 o 
  -6 -12   3      671.27      732.49     54.36 o 
  -5 -12   3      559.88      599.99     48.64 o 
  -4 -12   3      534.18      492.11     29.54 o 
  -3 -12   3     1132.79     1268.25     40.67 o 
  -2 -12   3     1721.19     1755.09     54.02 o 
  -1 -12   3     3189.06     3325.00     88.35 o 
   0 -12   3     2206.12     2281.13     72.41 o 
   1 -12   3      871.51      810.52     39.86 o 
   2 -12   3      708.64      738.44     40.43 o 
   3 -12   3      768.87      865.58     46.76 o 
   4 -12   3      500.06      487.32     39.99 o 
  -7 -11   3      179.66       77.06     35.56 o 
  -6 -11   3      323.24      340.59     28.88 o 
  -5 -11   3      401.89      396.42     44.00 o 
  -4 -11   3      790.37      786.72     47.97 o 
  -3 -11   3      317.18      359.36     24.95 o 
  -2 -11   3      298.05      321.98     18.99 o 
  -1 -11   3     2505.65     2497.15     68.37 o 
   0 -11   3     1368.90     1411.93     53.92 o 
   1 -11   3      141.91      126.60     18.46 o 
   2 -11   3      219.21      167.35     33.58 o 
   3 -11   3      376.57      310.81     29.26 o 
   4 -11   3        3.77        0.00     17.13 o 
   5 -11   3        7.28       20.21     21.38 o 
  -7 -10   3       20.34       16.63     28.05 o 
  -6 -10   3       81.10       78.28     45.82 o 
  -5 -10   3       43.91       72.14     24.05 o 
  -4 -10   3       97.39      110.43     16.47 o 
  -3 -10   3      265.84      231.71     19.22 o 
  -2 -10   3      538.78      556.32     31.88 o 
  -1 -10   3      245.09      260.97     28.44 o 
   0 -10   3        7.53        0.00     20.94 o 
   1 -10   3     1136.40     1041.77     41.39 o 
   2 -10   3     2106.68     1952.26     65.27 o 
   3 -10   3      421.99      525.14     34.17 o 
   4 -10   3       84.16      101.79     21.91 o 
   5 -10   3      364.87      399.71     42.74 o 
  -8  -9   3      417.40      400.95     59.57 o 
  -7  -9   3      223.67      195.00     31.97 o 
  -6  -9   3      966.94      913.16     48.88 o 
  -5  -9   3     1078.90     1077.25     48.34 o 
  -4  -9   3     1295.62     1320.84     49.14 o 
  -3  -9   3     1523.71     1518.98     40.65 o 
  -2  -9   3     2914.30     2847.01     79.95 o 
  -1  -9   3     2701.92     2781.99     78.27 o 
   0  -9   3     2510.15     2254.70     68.10 o 
   1  -9   3     1961.43     1871.45     59.90 o 
   2  -9   3     2835.03     2849.35     84.40 o 
   3  -9   3     1432.59     1408.42     53.03 o 
   4  -9   3     1224.26     1206.99     52.19 o 
   5  -9   3     1148.95     1246.26     45.45 o 
   6  -9   3      564.05      602.88     31.07 o 
  -8  -8   3      300.70      154.56     46.45 o 
  -7  -8   3      179.70      183.17     28.64 o 
  -6  -8   3      181.82      182.10     25.42 o 
  -5  -8   3      437.03      467.74     25.21 o 
  -4  -8   3     1485.17     1649.45     50.67 o 
  -3  -8   3     1590.61     1698.28     42.70 o 
  -2  -8   3      137.49      105.63     15.63 o 
  -1  -8   3      288.36      273.78     20.96 o 
   0  -8   3      267.12      269.93     25.36 o 
   1  -8   3      126.94      137.84     12.47 o 
   2  -8   3      336.65      295.00     19.46 o 
   3  -8   3       18.92        0.00     12.86 o 
   4  -8   3       18.63       17.30     10.94 o 
   5  -8   3       24.61       35.95     13.80 o 
   6  -8   3        6.14       20.34     14.62 o 
  -8  -7   3        9.26        0.00     16.54 o 
  -7  -7   3       14.32        0.00     12.04 o 
  -6  -7   3       89.93       99.05     22.96 o 
  -5  -7   3      224.02      204.27     34.61 o 
  -4  -7   3     1074.95     1010.10     35.59 o 
  -3  -7   3      514.40      497.67     27.62 o 
  -2  -7   3     1220.00     1232.75     66.93 o 
  -1  -7   3     1430.59     1230.52     47.55 o 
   0  -7   3     6876.79     7051.58    148.39 o 
   1  -7   3     3903.42     3850.39     88.86 o 
   2  -7   3     1546.89     1513.08     43.90 o 
   3  -7   3     2362.21     2515.82     58.45 o 
   4  -7   3     2793.57     2723.25     72.14 o 
   5  -7   3     1288.36     1302.78     40.46 o 
   6  -7   3      702.16      771.08     33.49 o 
   7  -7   3      205.89      222.58     26.01 o 
  -8  -6   3       85.70      133.26     22.49 o 
  -7  -6   3      413.95      483.25     30.27 o 
  -6  -6   3     1804.67     1709.71     53.73 o 
  -5  -6   3     1307.22     1120.34     47.20 o 
  -4  -6   3     1481.51     1475.45     68.41 o 
  -3  -6   3     2714.23     2775.74     53.04 o 
  -2  -6   3     5538.98     5308.00    112.34 o 
  -1  -6   3     9436.27     9389.08    215.04 o 
   0  -6   3     4841.03     4453.29     96.74 o 
   1  -6   3     2060.56     1838.04     42.19 o 
   2  -6   3     2301.78     2169.50     50.50 o 
   3  -6   3     3968.61     3966.67     91.04 o 
   4  -6   3     3372.51     3478.20     78.28 o 
   5  -6   3      919.86      990.59     34.28 o 
   6  -6   3      494.70      489.45     26.85 o 
   7  -6   3      263.56      265.57     26.62 o 
  -8  -5   3      236.67      212.69     25.86 o 
  -7  -5   3      683.46      675.40     46.10 o 
  -6  -5   3      199.79      195.28     19.56 o 
  -5  -5   3      419.80      420.69     26.44 o 
  -4  -5   3     1381.13     1501.86     56.90 o 
  -3  -5   3      387.74      407.56     21.48 o 
  -2  -5   3     2113.21     2792.07    109.36 o 
  -1  -5   3      125.81       91.58     16.11 o 
   0  -5   3      351.89      426.80     17.34 o 
   1  -5   3       13.32       13.23      6.59 o 
   2  -5   3      631.58      680.30     21.47 o 
   3  -5   3      103.31       80.65      9.41 o 
   4  -5   3       24.07       42.90     10.74 o 
   5  -5   3        7.21       14.36     10.17 o 
   6  -5   3      135.53      114.18     16.21 o 
   7  -5   3       22.68       39.33     17.18 o 
   8  -5   3       66.09       41.65     35.49 o 
  -9  -4   3       23.14       28.65     26.71 o 
  -8  -4   3      213.74      190.24     31.00 o 
  -7  -4   3      385.79      384.22     33.81 o 
  -6  -4   3       25.75       37.92     14.34 o 
  -5  -4   3      126.09      146.86     15.71 o 
  -4  -4   3     4422.44     4476.57    116.86 o 
  -3  -4   3     4275.35     3848.97     90.61 o 
  -2  -4   3     1097.43     1000.59     77.78 o 
  -1  -4   3     5642.49     5480.68    153.05 o 
   0  -4   3     6752.63     6526.29    133.02 o 
   1  -4   3     5180.91     5159.95    100.06 o 
   2  -4   3     2404.19     2184.38     40.81 o 
   3  -4   3      618.41      474.08     19.84 o 
   4  -4   3     2933.87     2910.89     60.24 o 
   5  -4   3     2478.95     2541.75     56.44 o 
   6  -4   3     1278.73     1231.89     38.97 o 
   7  -4   3      837.19      781.31     55.47 o 
   8  -4   3      625.50      635.00     78.00 o 
  -9  -3   3      131.32      124.80     25.88 o 
  -8  -3   3      370.06      396.20     32.81 o 
  -7  -3   3     1197.79     1134.84     46.93 o 
  -6  -3   3     1850.99     1895.75     59.65 o 
  -5  -3   3     4482.00     4583.07    112.96 o 
  -4  -3   3     1548.75     1362.76     30.76 o 
  -3  -3   3     4067.83     3911.26     80.35 o 
  -2  -3   3     7795.67     8018.88    275.24 o 
  -1  -3   3     4523.59     3803.57    211.12 o 
   0  -3   3     2277.62     1979.26     56.45 o 
   1  -3   3    11725.57    12683.52    234.21 o 
   2  -3   3     3230.18     2928.74     55.90 o 
   3  -3   3     1628.79     1179.98     26.33 o 
   4  -3   3     1134.08     1147.98     27.69 o 
   5  -3   3     2191.98     2251.23     54.19 o 
   6  -3   3     1155.13     1165.45     36.89 o 
   7  -3   3      676.48      765.88    121.80 o 
   8  -3   3       95.28      164.16     48.10 o 
  -9  -2   3       60.51       59.07     36.70 o 
  -8  -2   3      300.77      258.29     28.19 o 
  -7  -2   3       86.27       79.87     31.36 o 
  -6  -2   3        7.08        5.04     13.07 o 
  -5  -2   3       68.59      121.36     25.27 o 
  -4  -2   3     1016.14      955.74     27.79 o 
  -3  -2   3     9836.32    10649.76    237.20 o 
  -2  -2   3    11531.92    14038.84    424.83 o 
  -1  -2   3     1627.93     2380.04     87.15 o 
   0  -2   3     5537.79     6199.45    167.33 o 
   1  -2   3      278.38      372.35     12.23 o 
   2  -2   3      133.87      163.19      7.66 o 
   3  -2   3      337.57      427.27     14.04 o 
   4  -2   3     1620.75     1717.43     38.56 o 
   5  -2   3       16.33       28.18      9.09 o 
   6  -2   3       20.28       18.74     10.24 o 
   7  -2   3      574.85      542.91     48.71 o 
   8  -2   3      282.66      252.27     55.77 o 
  -9  -1   3       98.61       65.74     41.44 o 
  -8  -1   3      302.97      262.47     29.69 o 
  -7  -1   3      503.62      544.56     45.20 o 
  -6  -1   3      163.95      210.86     37.55 o 
  -5  -1   3     1093.20     1049.40     34.33 o 
  -4  -1   3      423.44      378.05     22.26 o 
  -3  -1   3     3106.86     3249.13     79.81 o 
  -2  -1   3     4073.92     3463.88     80.99 o 
  -1  -1   3    16601.55    19008.75    963.55 o 
   0  -1   3    19041.67    17715.22    786.78 o 
   1  -1   3     4445.63     4671.63     90.58 o 
   2  -1   3     2351.72     2098.94     44.87 o 
   3  -1   3    14758.33    15651.74    247.75 o 
   4  -1   3     8875.19     8783.93    137.34 o 
   5  -1   3     3211.33     3032.53     56.23 o 
   6  -1   3     1492.67     1541.24     38.13 o 
   7  -1   3     1404.03     1448.85     65.60 o 
   8  -1   3      422.49      489.62     71.90 o 
  -9   0   3      506.19      419.58     72.19 o 
  -8   0   3      780.89      677.66     62.47 o 
  -7   0   3      591.79      659.84     41.69 o 
  -6   0   3     2007.12     1893.48     59.94 o 
  -5   0   3     3016.42     2771.46     62.40 o 
  -4   0   3     2263.98     1876.58     39.63 o 
  -3   0   3    16816.93    18493.03    362.25 o 
  -2   0   3    12660.90    12389.13    243.24 o 
  -1   0   3       55.51      101.03      8.72 o 
   0   0   3    13430.95    12963.31    655.15 o 
   1   0   3     7688.11     9246.88    203.56 o 
   2   0   3      956.87      669.10     18.06 o 
   3   0   3     8751.77     8997.73    138.93 o 
   4   0   3     2804.91     2563.36     44.01 o 
   5   0   3     2025.06     1976.75     39.93 o 
   6   0   3      636.52      700.09     35.59 o 
   7   0   3      126.73      129.85     23.91 o 
   8   0   3      188.36      221.89     37.68 o 
   9   0   3      299.21      332.91     67.67 o 
  -8   1   3      109.94      130.14     59.11 o 
  -7   1   3      152.78      144.06     32.42 o 
  -6   1   3     1176.55      989.67     41.61 o 
  -5   1   3      496.48      532.15     56.02 o 
  -4   1   3      580.61      663.31     50.58 o 
  -3   1   3      107.41      201.91     32.03 o 
  -2   1   3     4135.46     5504.10    121.94 o 
  -1   1   3      641.64      464.85     18.42 o 
   0   1   3     1686.66     1701.34     54.24 o 
   1   1   3    17264.22    20487.23    566.25 o 
   2   1   3     3124.63     3952.01     81.72 o 
   3   1   3      580.01      620.69     17.07 o 
   4   1   3      807.92      917.16     23.69 o 
   5   1   3      310.72      317.22     14.31 o 
   6   1   3      179.96      175.08     16.68 o 
   7   1   3      179.24      116.40     24.34 o 
   8   1   3       55.18       63.53     27.48 o 
   9   1   3      168.89      170.55     38.31 o 
  -8   2   3      359.64      382.41     83.73 o 
  -7   2   3      223.57      272.56     43.19 o 
  -6   2   3      685.60      792.90     54.58 o 
  -5   2   3     1084.32     1084.27     38.06 o 
  -4   2   3     3207.96     2764.56     74.64 o 
  -3   2   3    10866.73    10781.84    194.96 o 
  -2   2   3     9936.98    11147.99    238.34 o 
  -1   2   3     4988.52     4531.42    143.78 o 
   1   2   3    17448.14    18302.93    478.05 o 
   2   2   3    63664.62    71113.18   1898.30 o 
   3   2   3    11805.61    11586.45    231.20 o 
   4   2   3     1466.15     1213.41     28.57 o 
   5   2   3     4625.02     4517.38     77.48 o 
   6   2   3     3822.59     3741.47     82.12 o 
   7   2   3     1295.25     1354.67     75.28 o 
   8   2   3      327.76      327.40     43.69 o 
   9   2   3      313.35      249.90     60.58 o 
  -8   3   3      878.31      862.12     74.16 o 
  -7   3   3      426.88      438.27     40.44 o 
  -6   3   3     1921.48     1936.76     92.91 o 
  -5   3   3     3496.43     3490.26    104.43 o 
  -4   3   3     5111.37     5076.83     96.56 o 
  -3   3   3     4101.83     4030.52     71.22 o 
  -2   3   3      917.99      921.94     42.30 o 
  -1   3   3     3139.40     2438.80     60.18 o 
   0   3   3     7868.24     7360.91    438.23 o 
   2   3   3    22233.48    25689.44    562.12 o 
   3   3   3    12757.41    13555.00    250.33 o 
   4   3   3     3595.25     3643.40     67.70 o 
   5   3   3     1607.86     1610.84     41.78 o 
   6   3   3      635.39      627.59     34.21 o 
   7   3   3      214.24      112.37     55.48 o 
   8   3   3      171.33      146.09     40.54 o 
   9   3   3       45.48       38.64     44.23 o 
  -8   4   3      129.42       70.58     26.17 o 
  -7   4   3      103.40       92.35     27.98 o 
  -6   4   3        7.07       33.75     20.66 o 
  -5   4   3        2.57       33.94     18.51 o 
  -4   4   3       59.70       62.23      8.86 o 
  -3   4   3       92.66      160.28     16.03 o 
  -2   4   3      123.10      138.29      9.35 o 
  -1   4   3      299.40      334.07     21.20 o 
   0   4   3      404.60      694.36     24.79 o 
   1   4   3     6518.88     7285.87    132.86 o 
   2   4   3      802.71     1079.73     48.83 o 
   3   4   3       21.40       38.49      6.27 o 
   4   4   3     3823.02     3697.50     76.98 o 
   5   4   3     1372.33     1337.53     30.96 o 
   6   4   3      801.14      809.66     53.26 o 
   7   4   3      291.25      251.75     26.92 o 
   8   4   3        5.67        0.14     18.74 o 
   9   4   3      158.89      124.81     34.61 o 
  -8   5   3      271.62      246.32    101.01 o 
  -7   5   3      131.58      149.00     44.20 o 
  -6   5   3     2315.35     2328.93    142.55 o 
  -5   5   3     2787.29     2958.83     92.96 o 
  -4   5   3     1313.00     1303.68     33.75 o 
  -3   5   3     3194.31     2865.54     53.54 o 
  -2   5   3     6740.52     6806.52    115.52 o 
  -1   5   3     6379.02     6436.94    115.64 o 
   0   5   3    12941.80    12336.21    213.69 o 
   1   5   3     5514.64     4980.27     85.60 o 
   2   5   3     7136.88     6759.88    124.30 o 
   3   5   3     4913.67     4531.55     95.40 o 
   4   5   3     8778.86     8716.78    181.58 o 
   5   5   3     3596.04     3633.83     76.56 o 
   6   5   3     1979.38     1932.86     63.81 o 
   7   5   3      702.80      720.01     37.08 o 
   8   5   3      423.65      485.67     41.86 o 
   9   5   3      352.94      433.20     71.04 o 
  -7   6   3      408.02      261.23     56.78 o 
  -6   6   3     2007.62     2085.59    141.22 o 
  -5   6   3     3844.10     3857.24     87.50 o 
  -4   6   3     2131.75     2011.33     58.60 o 
  -3   6   3     2756.57     2604.37     55.05 o 
  -2   6   3     8830.95     9770.79    163.03 o 
  -1   6   3    15612.88    16472.66    284.54 o 
   0   6   3     9073.68     9033.03    159.11 o 
   1   6   3      801.71      886.04     21.04 o 
   2   6   3     2432.13     2357.12     48.96 o 
   3   6   3     1668.62     1569.52     40.04 o 
   4   6   3      706.88      587.83     20.52 o 
   5   6   3      378.21      489.89     22.79 o 
   6   6   3      405.29      458.01     41.71 o 
   7   6   3      156.94      144.46     47.83 o 
   8   6   3       50.24       53.51     22.49 o 
   9   6   3       11.50        0.00     33.12 o 
  -7   7   3       60.72       34.05     37.06 o 
  -6   7   3        5.58        0.00     27.53 o 
  -5   7   3       58.82       50.67     14.17 o 
  -4   7   3      312.79      345.68     51.94 o 
  -3   7   3      122.96      132.31     12.95 o 
  -2   7   3     1675.41     1623.61     37.98 o 
  -1   7   3      875.58     1128.77     38.27 o 
   0   7   3      552.66     1004.40     25.23 o 
   1   7   3      116.26       60.01      6.85 o 
   2   7   3      734.73      733.11     21.42 o 
   3   7   3     1388.14     1294.76     32.49 o 
   4   7   3     1506.67     1392.04     45.42 o 
   5   7   3      729.71      644.42     26.56 o 
   6   7   3      908.85      891.93     38.63 o 
   7   7   3       78.42      110.86     19.60 o 
   8   7   3      152.55      148.62     26.96 o 
   9   7   3      236.34      225.24     52.83 o 
  -7   8   3      378.81      425.03     71.11 o 
  -6   8   3     1134.61     1249.00    103.23 o 
  -5   8   3     1241.35     1301.61     45.49 o 
  -4   8   3     1943.24     1780.11     54.00 o 
  -3   8   3     4005.49     3961.63     96.27 o 
  -2   8   3     5285.57     5109.18    107.19 o 
  -1   8   3     4391.23     4450.13     93.36 o 
   0   8   3     1773.82     1311.65     31.53 o 
   1   8   3     1849.66     1649.87     37.10 o 
   2   8   3     5161.40     5472.42    104.86 o 
   3   8   3     2640.22     2436.35     58.26 o 
   4   8   3     1151.20      986.09     31.65 o 
   5   8   3     2327.81     2329.34     52.65 o 
   6   8   3     2680.54     2775.94     81.03 o 
   7   8   3      755.72      756.36     38.38 o 
   8   8   3      560.46      479.98     66.50 o 
  -6   9   3      626.97      765.90     82.58 o 
  -5   9   3     1522.60     1610.83     53.15 o 
  -4   9   3     1836.37     1928.99     84.09 o 
  -3   9   3     1833.45     1821.39     53.23 o 
  -2   9   3      716.90      711.59     37.14 o 
  -1   9   3     1411.57     1405.22     37.84 o 
   0   9   3      839.44      785.75     33.54 o 
   1   9   3     1776.88     1876.77     45.62 o 
   2   9   3     2427.02     2362.46     64.19 o 
   3   9   3     1895.71     1778.33     46.59 o 
   4   9   3      421.95      421.91     21.11 o 
   5   9   3      398.99      426.58     25.82 o 
   6   9   3      262.35      243.70     23.72 o 
   7   9   3      114.69       84.11     19.72 o 
   8   9   3       18.38       43.06     23.40 o 
  -6  10   3        6.85        0.00     28.89 o 
  -5  10   3        0.83        0.00     13.95 o 
  -4  10   3       46.47       75.50     16.33 o 
  -3  10   3      103.31      149.66     17.63 o 
  -2  10   3      302.63      318.93     29.27 o 
  -1  10   3      245.38      207.88     20.51 o 
   0  10   3      566.07      436.63     19.64 o 
   1  10   3      404.18      393.26     16.39 o 
   2  10   3       11.70       21.84      7.74 o 
   3  10   3      319.21      315.27     28.52 o 
   4  10   3     1603.93     1521.31     43.77 o 
   5  10   3      487.08      531.88     26.00 o 
   6  10   3      116.67      134.64     16.88 o 
   7  10   3      242.72      267.07     40.07 o 
   8  10   3      368.17      374.98     37.02 o 
  -6  11   3      336.71      271.12     54.48 o 
  -5  11   3      437.46      472.51     33.54 o 
  -4  11   3      853.39      871.20     44.96 o 
  -3  11   3     2885.41     2903.45     79.12 o 
  -2  11   3     1523.32     1676.42     56.70 o 
  -1  11   3     2109.76     1891.66     54.75 o 
   0  11   3     3251.62     3060.40     77.59 o 
   1  11   3     2359.75     2338.06     54.92 o 
   2  11   3     2781.34     2599.52     57.36 o 
   3  11   3     3274.99     3190.81     75.41 o 
   4  11   3     1477.39     1536.91     44.30 o 
   5  11   3     1043.09     1110.35     37.73 o 
   6  11   3      320.31      336.80     27.29 o 
   7  11   3      261.27      290.92     30.37 o 
   8  11   3      251.96      230.84     43.88 o 
  -5  12   3      261.76      284.74     27.40 o 
  -4  12   3      489.81      520.05     36.12 o 
  -3  12   3      877.70      882.66     63.61 o 
  -2  12   3      914.42      936.75     37.56 o 
  -1  12   3     1309.69     1347.98     78.80 o 
   0  12   3     2481.49     2461.58     66.08 o 
   1  12   3     1526.52     1474.54     44.51 o 
   2  12   3       83.80       66.97     18.29 o 
   3  12   3        3.03       18.64      8.15 o 
   4  12   3      131.00      121.83     13.26 o 
   5  12   3      242.98      235.50     18.49 o 
   6  12   3        1.20        9.12     14.08 o 
   7  12   3        8.57       14.71     18.09 o 
  -4  13   3      161.75      155.60     22.16 o 
  -3  13   3      238.15      242.51     38.14 o 
  -2  13   3        3.05       10.32     12.45 o 
  -1  13   3      378.14      371.20     23.16 o 
   0  13   3     1174.09     1077.84     47.83 o 
   1  13   3       37.00       41.85     16.61 o 
   2  13   3        4.99        3.73     12.37 o 
   3  13   3      480.41      465.89     26.23 o 
   4  13   3      744.44      749.51     39.21 o 
   5  13   3      429.58      421.63     31.04 o 
   6  13   3       96.92      148.82     30.09 o 
   7  13   3      166.33      151.91     27.70 o 
  -4  14   3      716.86      747.80     47.02 o 
  -3  14   3      890.89      817.87     38.25 o 
  -2  14   3     1080.94     1081.02     41.61 o 
  -1  14   3     1437.85     1471.38     77.17 o 
   0  14   3     1079.56     1155.50     51.57 o 
   1  14   3     1687.76     1617.57     61.33 o 
   2  14   3     2675.17     2654.57     85.91 o 
   3  14   3      314.34      331.61     24.40 o 
   4  14   3       41.48        5.26     17.21 o 
   5  14   3      168.76      186.60     25.24 o 
   6  14   3      379.40      378.74     39.31 o 
  -3  15   3      106.65      185.94     42.47 o 
  -2  15   3      181.06      158.25     32.77 o 
  -1  15   3      217.77      245.51     29.90 o 
   0  15   3      667.68      683.45     47.38 o 
   1  15   3      574.05      553.04     38.62 o 
   2  15   3       38.24       38.33     19.54 o 
   3  15   3       52.54       80.29     20.95 o 
   4  15   3       31.34       38.15     17.99 o 
   5  15   3        8.98       18.99     20.20 o 
   6  15   3       11.95        8.23     26.58 o 
  -1  16   3      172.36      168.84     28.46 o 
   0  16   3      281.96      301.62     32.55 o 
   1  16   3      536.54      526.90     39.82 o 
   2  16   3      196.37      185.22     36.00 o 
   3  16   3       21.77       51.22     22.31 o 
   4  16   3      303.61      338.00     29.86 o 
   5  16   3      268.43      285.69     48.38 o 
   0  17   3      319.67      455.21     76.73 o 
   1  17   3      503.50      487.40     41.28 o 
   2  17   3      586.37      508.71     41.26 o 
   3  17   3      459.04      558.27     74.64 o 
  -3 -15   4      139.65       55.40     22.56 o 
  -2 -15   4       24.69       62.93     23.72 o 
  -1 -15   4      127.30      174.00     28.58 o 
   0 -15   4      240.93      227.98     29.03 o 
  -4 -14   4       63.13       88.18     25.66 o 
  -3 -14   4      154.96      141.77     28.82 o 
  -2 -14   4      340.18      357.04     26.16 o 
  -1 -14   4      266.50      255.02     25.08 o 
   0 -14   4      474.66      460.58     33.06 o 
   1 -14   4      616.64      567.51     46.05 o 
   2 -14   4      369.83      391.09     35.78 o 
  -5 -13   4      590.93      580.59     49.25 o 
  -4 -13   4      390.41      504.03     37.34 o 
  -3 -13   4     1043.84     1154.60     43.24 o 
  -2 -13   4     2069.74     2026.16     90.89 o 
  -1 -13   4     2095.65     2173.55     65.86 o 
   0 -13   4      918.91      887.09     41.83 o 
   1 -13   4      424.09      440.39     32.35 o 
   2 -13   4      961.98      919.35     78.65 o 
   3 -13   4     1024.59      983.65     52.19 o 
  -6 -12   4       59.59       64.32     23.10 o 
  -5 -12   4       59.89       67.34     22.73 o 
  -4 -12   4      286.88      348.63     26.91 o 
  -3 -12   4      363.34      408.16     22.26 o 
  -2 -12   4       21.38        4.94     20.84 o 
  -1 -12   4       77.42       76.84     13.92 o 
   0 -12   4      597.90      520.21     45.41 o 
   1 -12   4      115.43      122.28     19.85 o 
   2 -12   4       24.27       14.02     16.79 o 
   3 -12   4        0.28        5.89     17.88 o 
   4 -12   4        1.45       15.49     22.12 o 
  -7 -11   4       24.15       10.61     31.33 o 
  -6 -11   4      164.20      201.49     33.39 o 
  -5 -11   4      382.09      353.11     31.12 o 
  -4 -11   4       77.08       70.37     17.27 o 
  -3 -11   4      557.21      568.93     24.14 o 
  -2 -11   4     1459.97     1525.17     66.36 o 
  -1 -11   4     3190.30     3288.65    111.85 o 
   0 -11   4     1952.48     2025.54     71.52 o 
   1 -11   4      482.57      494.63     29.75 o 
   2 -11   4      182.36      218.24     28.48 o 
   3 -11   4      235.15      333.42     30.32 o 
   4 -11   4      431.95      464.10     41.79 o 
   5 -11   4      593.87      575.37     48.46 o 
  -7 -10   4      346.39      320.56     64.52 o 
  -6 -10   4      445.81      439.11     36.56 o 
  -5 -10   4      753.24      793.52     42.26 o 
  -4 -10   4     1748.62     1735.88     61.83 o 
  -3 -10   4     2437.67     2575.65    104.45 o 
  -2 -10   4     1231.67     1245.33     47.86 o 
  -1 -10   4     2433.01     2469.07     88.06 o 
   0 -10   4     5371.75     5167.10    133.47 o 
   1 -10   4     1900.55     1949.44     62.69 o 
   2 -10   4     1455.62     1484.57     54.06 o 
   3 -10   4     1147.52     1178.94     56.04 o 
   4 -10   4      620.14      562.24     38.51 o 
   5 -10   4      728.38      766.44     46.85 o 
  -7  -9   4      199.28      175.80     33.90 o 
  -6  -9   4      261.33      241.18     29.72 o 
  -5  -9   4      359.34      349.69     29.55 o 
  -4  -9   4      706.19      776.46     56.88 o 
  -3  -9   4       64.85       62.90     15.80 o 
  -2  -9   4      296.70      256.31     23.00 o 
  -1  -9   4      491.91      510.99     29.37 o 
   0  -9   4      175.87      168.45     23.14 o 
   1  -9   4       69.31       55.23     12.82 o 
   2  -9   4        8.25        7.76     12.35 o 
   3  -9   4       25.30        9.97     14.61 o 
   4  -9   4       47.63       40.77     19.20 o 
   5  -9   4        1.78       19.49     16.63 o 
   6  -9   4       87.85       70.26     16.51 o 
  -8  -8   4      150.59       80.12     60.47 o 
  -7  -8   4       25.97        1.96     23.10 o 
  -6  -8   4      297.33      266.63     30.65 o 
  -5  -8   4      130.10      152.53     16.61 o 
  -4  -8   4       96.22       93.44     15.94 o 
  -3  -8   4     1169.21     1139.29     48.67 o 
  -2  -8   4     2033.35     2012.85     80.76 o 
  -1  -8   4     1952.62     2054.56     60.70 o 
   0  -8   4     2173.54     2137.55     63.67 o 
   1  -8   4     2414.35     2303.80     59.31 o 
   2  -8   4     5299.14     5439.64    125.00 o 
   3  -8   4     3836.96     3905.99    110.47 o 
   4  -8   4     1265.77     1288.73     52.23 o 
   5  -8   4      870.53      822.13     49.38 o 
   6  -8   4      684.17      769.69     75.77 o 
  -8  -7   4      937.81      861.47    122.12 o 
  -7  -7   4      587.04      530.48     42.17 o 
  -6  -7   4      411.54      466.78     74.01 o 
  -5  -7   4     1030.19     1012.52     46.22 o 
  -4  -7   4     3392.33     3427.27    100.50 o 
  -3  -7   4     4645.01     4824.09    119.23 o 
  -2  -7   4     4603.30     4206.95    127.85 o 
  -1  -7   4     1476.21     1305.14     97.51 o 
   0  -7   4     2490.34     2460.82     68.79 o 
   1  -7   4     3105.00     3027.27     72.20 o 
   2  -7   4     4614.65     4739.25    109.55 o 
   3  -7   4     3625.21     3773.32     92.68 o 
   4  -7   4     2377.61     2339.80     63.86 o 
   5  -7   4      478.85      482.88     28.94 o 
   6  -7   4      345.16      360.13     24.82 o 
   7  -7   4      203.48      184.10     22.74 o 
  -8  -6   4      132.13      146.35     21.70 o 
  -7  -6   4      378.71      405.58     33.81 o 
  -6  -6   4      908.97      862.70     59.74 o 
  -5  -6   4      759.57      773.70     66.69 o 
  -4  -6   4       18.92       48.22     13.99 o 
  -3  -6   4      500.61      524.39     26.18 o 
  -2  -6   4      268.25      298.69     33.86 o 
  -1  -6   4      427.87      614.24     33.37 o 
   0  -6   4      310.04      361.36     17.67 o 
   1  -6   4       18.00        6.55      7.21 o 
   2  -6   4      121.09      144.59     11.35 o 
   3  -6   4       78.87       48.71      8.73 o 
   4  -6   4      145.18      179.36     21.23 o 
   5  -6   4      114.63      130.58     18.08 o 
   6  -6   4       86.56       94.44     15.67 o 
   7  -6   4        4.91       27.42     16.50 o 
  -8  -5   4       80.64      109.93     21.87 o 
  -7  -5   4       10.54       25.95     15.51 o 
  -6  -5   4      406.91      493.52     33.23 o 
  -5  -5   4     1100.68     1058.72     46.06 o 
  -4  -5   4     3776.47     3754.65    107.14 o 
  -3  -5   4     1625.11     1285.47     33.53 o 
  -2  -5   4      212.56      136.41     13.07 o 
  -1  -5   4     3072.45     3179.83     79.67 o 
   0  -5   4    13744.50    14391.20    285.63 o 
   1  -5   4     6616.53     6896.85    155.23 o 
   2  -5   4     3411.50     3204.73     68.46 o 
   3  -5   4     2274.62     2048.73     44.74 o 
   4  -5   4     3350.39     3284.52     67.77 o 
   5  -5   4     1571.98     1695.28     46.73 o 
   6  -5   4     1097.45     1036.58     37.52 o 
   7  -5   4      355.18      398.49     27.29 o 
  -8  -4   4      583.26      614.12     38.52 o 
  -7  -4   4     1557.46     1544.67     55.33 o 
  -6  -4   4     1873.00     2015.11     62.04 o 
  -5  -4   4     1133.61     1096.39     38.00 o 
  -4  -4   4     1291.04     1209.02     57.35 o 
  -3  -4   4     7522.65     7837.19    216.16 o 
  -2  -4   4     2120.15     2284.98     90.85 o 
  -1  -4   4     3546.16     3245.78    119.94 o 
   0  -4   4    10459.16    10654.56    264.71 o 
   1  -4   4     5091.15     5319.31    120.60 o 
   2  -4   4     4288.46     4497.23     90.60 o 
   3  -4   4     4206.02     4084.53     72.48 o 
   4  -4   4     3398.58     3578.76     71.90 o 
   5  -4   4     2532.26     2533.24     56.50 o 
   6  -4   4      736.62      697.00     30.40 o 
   7  -4   4       62.04       93.29     17.93 o 
   8  -4   4       64.42       84.30     39.07 o 
  -8  -3   4        5.67       13.08     15.62 o 
  -7  -3   4      252.07      301.86     30.39 o 
  -6  -3   4      246.73      321.12     39.48 o 
  -5  -3   4      170.70      175.89     14.42 o 
  -4  -3   4      135.38       72.27     12.83 o 
  -3  -3   4     1195.31     1213.55     53.57 o 
  -2  -3   4      308.27      293.06     21.95 o 
  -1  -3   4       46.25      110.92     15.09 o 
   0  -3   4      108.88      231.63     14.85 o 
   1  -3   4       18.99       62.42      9.46 o 
   2  -3   4       35.15       33.95      4.42 o 
   3  -3   4      679.14      803.63     20.68 o 
   4  -3   4        2.01        3.68      6.50 o 
   5  -3   4       54.10       60.96     11.98 o 
   6  -3   4      346.82      412.74     31.79 o 
   7  -3   4      244.75      236.03     24.28 o 
   8  -3   4      217.78      193.20     49.39 o 
  -8  -2   4      147.27      144.64     24.84 o 
  -7  -2   4      482.11      491.20     32.69 o 
  -6  -2   4      772.44      774.58     46.23 o 
  -5  -2   4     1384.35     1509.70     67.43 o 
  -4  -2   4      940.06      823.65     26.80 o 
  -3  -2   4     3531.82     3197.19     69.98 o 
  -2  -2   4     5843.60     5452.46    169.07 o 
  -1  -2   4    10963.18    12407.86    417.47 o 
   0  -2   4     6834.29     5912.08    160.72 o 
   1  -2   4     3054.75     3016.97     54.38 o 
   2  -2   4     6438.90     6297.46    102.90 o 
   3  -2   4     5848.66     5967.54     99.96 o 
   4  -2   4     5673.79     5572.11     96.48 o 
   5  -2   4     3960.60     3767.19     76.08 o 
   6  -2   4      790.33      835.84     31.49 o 
   7  -2   4      569.78      611.97     40.45 o 
   8  -2   4      735.52      858.60     90.47 o 
  -8  -1   4      412.62      390.02     33.11 o 
  -7  -1   4     1357.75     1288.37     54.28 o 
  -6  -1   4     1271.34     1296.76     46.95 o 
  -5  -1   4     3731.54     3833.36    140.50 o 
  -4  -1   4     4257.80     4214.37     92.48 o 
  -3  -1   4     6151.99     6362.76    146.36 o 
  -2  -1   4    11344.98    11040.11    242.59 o 
  -1  -1   4     6695.57     7426.56    388.11 o 
   0  -1   4      134.20       61.51     15.59 o 
   1  -1   4     8169.34     9720.19    184.38 o 
   2  -1   4     5248.00     4910.67     81.03 o 
   3  -1   4     7149.22     7083.22    116.83 o 
   4  -1   4      481.47      441.85     17.17 o 
   5  -1   4      424.61      443.83     17.16 o 
   6  -1   4      788.90      794.62     30.43 o 
   7  -1   4      515.29      519.92     48.94 o 
   8  -1   4       38.89        9.82     32.26 o 
  -8   0   4       66.10       38.49     28.40 o 
  -7   0   4       24.56       30.31     21.58 o 
  -6   0   4      404.33      350.19     44.29 o 
  -5   0   4      767.45      916.10     49.47 o 
  -4   0   4     2793.75     3596.05     99.72 o 
  -3   0   4      104.20      239.25     27.61 o 
  -2   0   4     3271.88     4290.42    100.16 o 
  -1   0   4      677.67      479.92     15.24 o 
   1   0   4     2161.53     2154.39     43.63 o 
   2   0   4     2278.54     2958.52     48.29 o 
   3   0   4     1134.91     1162.53     23.79 o 
   4   0   4     2609.00     2664.90     45.71 o 
   5   0   4      832.70      884.92     23.64 o 
   6   0   4       72.08       50.07     11.00 o 
   7   0   4      345.10      454.64     45.72 o 
   8   0   4      223.09      259.94     54.91 o 
   9   0   4       49.30       43.08     42.01 o 
  -8   1   4      276.13      296.25     47.02 o 
  -7   1   4      451.55      497.09     43.31 o 
  -6   1   4      311.13      299.05     26.06 o 
  -5   1   4     2676.86     2587.08     95.21 o 
  -4   1   4     2482.14     2195.64     50.09 o 
  -3   1   4     5005.62     4132.51     96.97 o 
  -2   1   4     7158.07     7664.44    166.72 o 
  -1   1   4     3432.61     2665.59     69.36 o 
   0   1   4     1303.65     1099.77     42.90 o 
   1   1   4     2360.03     1601.33     47.89 o 
   2   1   4     1598.99     1441.78     33.67 o 
   3   1   4    19231.36    20297.40    333.29 o 
   4   1   4     7245.87     6898.51    110.75 o 
   5   1   4     2772.27     2545.70     48.76 o 
   6   1   4     2154.92     2084.80     52.81 o 
   7   1   4     1222.57     1186.58     57.67 o 
   8   1   4      162.95      201.10     42.30 o 
   9   1   4      360.14      381.78     72.37 o 
  -8   2   4      566.88      451.56     56.28 o 
  -7   2   4      733.51      775.15    175.10 o 
  -6   2   4     2172.23     2115.95     65.37 o 
  -5   2   4     4111.86     4079.03    101.46 o 
  -4   2   4     4044.25     3771.08     94.18 o 
  -3   2   4     1790.82     1537.79     56.11 o 
  -2   2   4      266.28      334.29     29.89 o 
   0   2   4     8473.06     9680.86    213.80 o 
   1   2   4     2802.21     2464.51     98.32 o 
   2   2   4       60.06       39.24      8.93 o 
   3   2   4     3136.63     3253.21     60.19 o 
   4   2   4      734.27      709.64     17.68 o 
   5   2   4     1045.48      912.71     24.00 o 
   6   2   4      808.91      745.82     29.20 o 
   7   2   4       84.36       71.81     16.55 o 
   8   2   4      104.18       73.66     26.96 o 
   9   2   4       80.86       80.64     33.45 o 
  -8   3   4       19.51       18.71     28.65 o 
  -7   3   4       48.64       50.83     28.35 o 
  -6   3   4       28.65       13.34     32.08 o 
  -5   3   4       44.25      106.15     15.35 o 
  -4   3   4      333.70      405.09     26.37 o 
  -3   3   4      300.43      353.41     16.29 o 
  -2   3   4     1631.26     1477.19     49.67 o 
  -1   3   4       20.80       84.91     10.81 o 
   0   3   4      379.01      580.80     25.71 o 
   1   3   4     5977.61     6593.06    148.20 o 
   2   3   4     1611.37     1565.19     82.16 o 
   3   3   4     1027.29      970.02     21.56 o 
   4   3   4      972.31      871.76     20.10 o 
   5   3   4      722.80      647.34     20.18 o 
   6   3   4      566.91      548.58     20.90 o 
   7   3   4      844.58      890.24     57.60 o 
   8   3   4      136.86      150.96     31.47 o 
   9   3   4      264.53      235.85     61.15 o 
  -8   4   4      238.98      262.30     70.86 o 
  -7   4   4       97.61       87.60     25.80 o 
  -6   4   4     1246.15     1121.16     66.16 o 
  -5   4   4     3422.64     3527.40    106.76 o 
  -4   4   4      836.17      832.19     22.25 o 
  -3   4   4     2980.60     2819.38     49.11 o 
  -2   4   4     6628.88     6362.83    107.13 o 
  -1   4   4     3276.82     3244.58     62.77 o 
   0   4   4    14824.48    14574.49    322.12 o 
   1   4   4     8971.13     8806.65    347.87 o 
   2   4   4    18426.33    19939.79    402.29 o 
   3   4   4     9571.41     9415.96    156.55 o 
   4   4   4      241.43      152.60      9.45 o 
   5   4   4     2573.99     2585.93     55.09 o 
   6   4   4     3015.95     3033.95     59.96 o 
   7   4   4      793.81      836.54     42.98 o 
   8   4   4      310.20      294.01     55.02 o 
   9   4   4      314.64      348.95     55.48 o 
  -8   5   4      562.39      540.17     91.43 o 
  -7   5   4      223.14      176.29     38.25 o 
  -6   5   4       93.18       90.16     26.78 o 
  -5   5   4     1316.91     1419.38     73.75 o 
  -4   5   4     2416.90     2166.11     70.02 o 
  -3   5   4     2054.97     2016.68     40.34 o 
  -2   5   4     9373.20    10469.90    158.64 o 
  -1   5   4     7863.17     8583.32    142.22 o 
   0   5   4     8881.49     9090.07    159.08 o 
   1   5   4      211.13      202.04      9.54 o 
   2   5   4     2552.27     2696.22     56.36 o 
   3   5   4     5127.68     5435.02     95.86 o 
   4   5   4       35.45       14.17      7.43 o 
   5   5   4       85.10       97.02     12.94 o 
   6   5   4        9.28       17.12     12.14 o 
   7   5   4       38.26       33.37     14.76 o 
   8   5   4      244.25      201.04     35.00 o 
   9   5   4        3.39       17.57     27.99 o 
  -7   6   4       19.20        7.46     32.69 o 
  -6   6   4      150.06      208.88     34.63 o 
  -5   6   4      448.29      525.96     45.12 o 
  -4   6   4        5.39       29.25      9.66 o 
  -3   6   4      464.56      440.60     26.99 o 
  -2   6   4      634.17      632.20     31.15 o 
  -1   6   4       89.77      127.05     17.96 o 
   0   6   4      409.88      298.20     18.76 o 
   1   6   4     1801.03     1410.51     31.54 o 
   2   6   4     4034.11     4198.88     81.64 o 
   3   6   4     3252.30     3347.55     63.10 o 
   4   6   4     1734.91     1757.41     38.00 o 
   5   6   4     1266.05     1239.07     43.46 o 
   6   6   4      836.54      885.31     39.11 o 
   7   6   4      326.93      383.21     29.55 o 
   8   6   4      142.94      129.16     33.95 o 
   9   6   4      357.20      287.14     42.37 o 
  -7   7   4      292.57      366.89     67.31 o 
  -6   7   4      958.84     1231.22    103.16 o 
  -5   7   4     2104.15     2198.07    144.09 o 
  -4   7   4     2979.75     2694.31     78.78 o 
  -3   7   4     4802.42     4580.48     90.27 o 
  -2   7   4     3201.92     3009.11     61.83 o 
  -1   7   4     5792.45     6168.38    106.80 o 
   0   7   4    21496.33    22341.58    383.82 o 
   1   7   4     2015.42     1645.41     36.59 o 
   2   7   4     1775.29     1710.43     35.90 o 
   3   7   4     3959.80     3569.60     66.61 o 
   4   7   4     1894.67     1704.96     45.42 o 
   5   7   4     2019.85     2067.21     91.07 o 
   6   7   4     2030.32     2076.32     65.21 o 
   7   7   4      548.20      540.54     38.97 o 
   8   7   4      326.08      313.61     48.17 o 
   9   7   4      201.41      254.76     56.85 o 
  -7   8   4      505.67      415.93     70.47 o 
  -6   8   4     1263.46     1130.00     98.57 o 
  -5   8   4     1264.78     1288.64    192.19 o 
  -4   8   4     1127.26     1126.44     45.98 o 
  -3   8   4      999.82      987.72     40.69 o 
  -2   8   4      273.97      279.72     28.80 o 
  -1   8   4     1244.16     1235.11     31.40 o 
   0   8   4     2615.39     2657.31     56.18 o 
   1   8   4     2392.75     2706.45     55.38 o 
   2   8   4     2595.62     2857.30     58.13 o 
   3   8   4      180.55      142.88     11.53 o 
   4   8   4      220.46      246.38     20.27 o 
   5   8   4        4.29       15.03      9.46 o 
   6   8   4      101.44      106.47     20.35 o 
   7   8   4       46.96       52.74     17.55 o 
   8   8   4        1.39       16.25     21.93 o 
  -6   9   4       65.32      172.34     45.23 o 
  -5   9   4      138.19      144.42     22.44 o 
  -4   9   4      249.97      273.20     25.66 o 
  -3   9   4       82.46      102.08     14.93 o 
  -2   9   4      350.43      340.66     20.84 o 
  -1   9   4      983.93      964.04     30.05 o 
   0   9   4      362.70      315.54     16.72 o 
   1   9   4      188.48      166.11     11.43 o 
   2   9   4     1941.71     1961.92     44.85 o 
   3   9   4     1155.03     1171.37     31.89 o 
   4   9   4      788.32      772.39     28.93 o 
   5   9   4     1496.32     1543.93     45.74 o 
   6   9   4     1906.30     1841.34     61.18 o 
   7   9   4      473.57      476.30     32.95 o 
   8   9   4      260.05      324.54     35.46 o 
  -6  10   4      445.76      383.38     64.30 o 
  -5  10   4     1130.23     1109.41     50.37 o 
  -4  10   4     2905.35     2768.91     88.40 o 
  -3  10   4     2277.64     2347.62     66.57 o 
  -2  10   4      620.16      591.96     47.00 o 
  -1  10   4     2846.10     2658.16     69.91 o 
   0  10   4     2771.60     2636.46     62.34 o 
   1  10   4     1839.25     1869.03     42.87 o 
   2  10   4     4835.38     4761.76     94.27 o 
   3  10   4     3401.20     3408.63     71.68 o 
   4  10   4     2605.68     2531.53     64.16 o 
   5  10   4     2033.07     2033.20     55.80 o 
   6  10   4      537.64      601.53     29.14 o 
   7  10   4      261.14      263.72     28.68 o 
   8  10   4      449.15      434.00     39.83 o 
  -6  11   4      209.35      160.72     48.03 o 
  -5  11   4      192.68      251.93     29.73 o 
  -4  11   4      260.04      356.72     26.74 o 
  -3  11   4     1366.29     1325.58     46.39 o 
  -2  11   4     2731.18     2748.55     74.25 o 
  -1  11   4      821.64      832.42     35.86 o 
   0  11   4       16.18       25.83     10.66 o 
   1  11   4      467.19      466.10     20.87 o 
   2  11   4     1136.45     1111.47     31.88 o 
   3  11   4      455.33      487.69     21.48 o 
   4  11   4       19.89       37.43     11.86 o 
   5  11   4       17.32       19.74     12.43 o 
   6  11   4        3.25        0.00     12.67 o 
   7  11   4        1.62        4.62     17.73 o 
   8  11   4       21.77       15.12     22.25 o 
  -5  12   4      158.75      163.14     32.36 o 
  -4  12   4       64.27       58.46     17.78 o 
  -3  12   4      355.11      408.65     31.41 o 
  -2  12   4     1763.45     1682.30     53.72 o 
  -1  12   4      353.75      325.96     26.45 o 
   0  12   4       91.23      149.81     16.13 o 
   1  12   4      624.36      651.24     57.74 o 
   2  12   4     2708.72     2656.87     77.86 o 
   3  12   4     1970.76     1888.84     47.29 o 
   4  12   4      891.31      885.32     37.67 o 
   5  12   4      255.15      266.91     21.21 o 
   6  12   4       84.74      118.09     20.29 o 
   7  12   4      173.81      177.47     24.88 o 
  -4  13   4      783.02      812.67     40.92 o 
  -3  13   4     1140.58     1122.91     45.01 o 
  -2  13   4     1566.44     1557.46     52.06 o 
  -1  13   4     2101.10     1940.49     58.92 o 
   0  13   4     4508.59     4167.37    104.37 o 
   1  13   4     3010.85     2913.17     77.49 o 
   2  13   4      406.59      403.67     21.30 o 
   3  13   4      707.20      743.35     27.71 o 
   4  13   4     1049.56     1130.94     36.13 o 
   5  13   4      702.50      705.54     35.71 o 
   6  13   4      317.04      311.58     26.88 o 
   7  13   4      166.84      186.78     21.59 o 
  -4  14   4      108.16      144.08     23.23 o 
  -3  14   4       93.87       90.86     23.18 o 
  -2  14   4      463.58      451.21     29.29 o 
  -1  14   4      788.07      718.26     33.93 o 
   0  14   4      156.38      176.22     32.92 o 
   1  14   4      109.18      113.30     22.09 o 
   2  14   4      104.48       74.96     20.01 o 
   3  14   4       47.57       19.16     14.59 o 
   4  14   4       53.66       56.29     18.23 o 
   5  14   4       24.87       13.85     16.51 o 
   6  14   4       33.88        9.79     19.23 o 
  -3  15   4      213.08      204.46     23.08 o 
  -2  15   4      455.22      485.95     29.41 o 
  -1  15   4      247.93      269.62     30.87 o 
   0  15   4      550.81      531.39     38.35 o 
   1  15   4      470.35      433.70     34.83 o 
   2  15   4      170.54      182.28     33.99 o 
   3  15   4      213.65      251.41     24.14 o 
   4  15   4       89.57      115.91     22.37 o 
   5  15   4      242.55      275.83     26.71 o 
   6  15   4      338.36      407.64     38.53 o 
  -2  16   4      325.82      349.28     65.66 o 
  -1  16   4      365.39      412.52     48.99 o 
   0  16   4      852.43      888.65     64.07 o 
   1  16   4     1018.05      947.20     51.00 o 
   2  16   4      693.89      761.91     46.47 o 
   3  16   4      377.24      406.00     36.86 o 
   4  16   4      133.22      129.50     23.09 o 
   5  16   4      196.70      180.50     26.21 o 
   0  17   4        0.44        0.00     21.96 o 
   1  17   4       11.18        0.00     21.31 o 
   2  17   4       21.19       28.99     22.44 o 
   3  17   4       11.77       18.54     24.10 o 
  -4 -14   5      407.65      431.13     39.36 o 
  -3 -14   5      648.55      611.14     36.26 o 
  -2 -14   5      542.52      499.79     29.04 o 
  -1 -14   5      383.07      401.56     33.04 o 
   0 -14   5      615.95      688.05     39.52 o 
   1 -14   5      714.18      700.97     42.39 o 
  -5 -13   5       22.18       47.12     23.79 o 
  -4 -13   5       73.86       86.11     20.15 o 
  -3 -13   5      223.49      186.95     20.70 o 
  -2 -13   5       39.26       11.28     23.90 o 
  -1 -13   5       70.42       85.16     16.49 o 
   0 -13   5       17.92        0.00     15.28 o 
   1 -13   5       21.98       13.08     17.57 o 
   2 -13   5        7.66        5.03     19.99 o 
   3 -13   5        1.23        0.00     19.97 o 
  -6 -12   5       13.22       25.40     19.50 o 
  -5 -12   5      243.91      288.21     29.51 o 
  -4 -12   5      266.55      230.80     39.36 o 
  -3 -12   5      388.99      399.42     42.30 o 
  -2 -12   5      792.51      779.03     58.19 o 
  -1 -12   5     1073.88     1137.63     61.24 o 
   0 -12   5      842.39      930.41     50.10 o 
   1 -12   5      444.91      429.70     30.58 o 
   2 -12   5      372.61      373.53     31.09 o 
   3 -12   5      908.30      905.41     53.26 o 
  -6 -11   5      409.74      437.35     51.89 o 
  -5 -11   5      894.79      956.93     48.46 o 
  -4 -11   5      581.03      650.28     34.72 o 
  -3 -11   5      927.20      987.04     57.49 o 
  -2 -11   5     1132.79     1087.82     55.56 o 
  -1 -11   5      912.00      950.69     85.35 o 
   0 -11   5     1261.10     1264.54     58.31 o 
   1 -11   5      864.25      821.02     50.28 o 
   2 -11   5      471.44      508.65     32.99 o 
   3 -11   5     1094.84     1011.76     49.44 o 
   4 -11   5      460.88      453.67     47.50 o 
  -7 -10   5       27.05       20.64     39.61 o 
  -6 -10   5       79.99       85.85     24.06 o 
  -5 -10   5       11.90       32.24     22.33 o 
  -4 -10   5      303.27      364.31     25.02 o 
  -3 -10   5      134.82      175.72     28.85 o 
  -2 -10   5        1.39        0.00     14.58 o 
  -1 -10   5        2.49       12.87     18.56 o 
   0 -10   5       27.84        0.00     19.70 o 
   1 -10   5        0.01        0.00     12.81 o 
   2 -10   5        0.62        0.00     13.54 o 
   3 -10   5        7.90       27.32     16.46 o 
   4 -10   5       11.87       39.06     25.11 o 
   5 -10   5       95.38       61.43     20.69 o 
  -7  -9   5      238.18      178.84     56.81 o 
  -6  -9   5      104.16      123.06     25.51 o 
  -5  -9   5      351.48      399.79     30.98 o 
  -4  -9   5      354.03      371.50     25.03 o 
  -3  -9   5     2221.86     2167.93    106.12 o 
  -2  -9   5     2284.65     2225.33     67.29 o 
  -1  -9   5      918.33      895.82     57.01 o 
   0  -9   5     1154.84     1186.08     53.85 o 
   1  -9   5      385.59      367.06     22.41 o 
   2  -9   5      872.53      883.23     39.40 o 
   3  -9   5     2888.74     2911.50     90.00 o 
   4  -9   5      848.77      919.47     47.02 o 
   5  -9   5     1033.11     1035.66     45.63 o 
   6  -9   5      875.76      863.81     45.17 o 
  -7  -8   5      521.99      549.25     42.98 o 
  -6  -8   5     1285.08     1294.68     74.95 o 
  -5  -8   5      757.14      850.47     59.34 o 
  -4  -8   5     2321.23     2321.41     75.67 o 
  -3  -8   5     3891.70     3793.18    175.20 o 
  -2  -8   5     2350.28     2252.95     66.43 o 
  -1  -8   5      748.35      751.73     33.49 o 
   0  -8   5     3142.32     3182.31    103.02 o 
   1  -8   5     2098.47     2083.59     54.93 o 
   2  -8   5      761.95      756.52     30.74 o 
   3  -8   5      831.39      897.07     75.90 o 
   4  -8   5      463.19      431.77     32.39 o 
   5  -8   5      359.59      372.10     42.29 o 
   6  -8   5      161.11      165.24     20.04 o 
  -8  -7   5       13.12       30.81     29.89 o 
  -7  -7   5      213.24      214.71     49.00 o 
  -6  -7   5      450.18      425.70     36.11 o 
  -5  -7   5        5.31       18.93     16.88 o 
  -4  -7   5      170.75      197.12     19.51 o 
  -3  -7   5        2.52       11.90     15.28 o 
  -2  -7   5       39.66       54.94     12.18 o 
  -1  -7   5       10.82       10.89     10.36 o 
   0  -7   5       73.67       87.12     16.64 o 
   1  -7   5        5.95       19.70     14.06 o 
   2  -7   5        3.85        1.81      9.19 o 
   3  -7   5     1395.19     1437.92     45.58 o 
   4  -7   5      785.67      846.25     63.53 o 
   5  -7   5      258.11      278.67     19.60 o 
   6  -7   5       58.77       52.50     15.45 o 
   7  -7   5      105.65      119.16     20.49 o 
  -8  -6   5      268.79      269.02     60.15 o 
  -7  -6   5      376.96      280.83     34.03 o 
  -6  -6   5      368.16      352.18     32.79 o 
  -5  -6   5      253.75      212.38     46.75 o 
  -4  -6   5     2434.98     2466.61     76.91 o 
  -3  -6   5     5024.37     4960.87    147.42 o 
  -2  -6   5     3083.93     3108.76     80.42 o 
  -1  -6   5     2242.86     2055.89     51.38 o 
   0  -6   5     5536.40     5281.14    127.86 o 
   1  -6   5     3756.24     3559.82     94.17 o 
   2  -6   5     4040.54     3807.11     80.91 o 
   3  -6   5     1744.93     1690.58     49.31 o 
   4  -6   5     1720.89     1618.20     46.56 o 
   5  -6   5     2080.59     1989.53     67.82 o 
   6  -6   5      862.29      956.69     37.13 o 
   7  -6   5      456.86      439.28     29.93 o 
  -8  -5   5      355.83      387.63     41.12 o 
  -7  -5   5      457.35      525.49     32.77 o 
  -6  -5   5      573.33      604.84     80.29 o 
  -5  -5   5     1500.64     1416.23     54.77 o 
  -4  -5   5     3172.88     3100.12    129.78 o 
  -3  -5   5     1488.29     1573.18     42.91 o 
  -2  -5   5     2354.98     2579.34     67.42 o 
  -1  -5   5     3378.70     3099.28     78.75 o 
   0  -5   5     6262.17     6185.62    161.68 o 
   1  -5   5     1993.36     2122.26     56.38 o 
   2  -5   5     1999.94     2125.70     49.10 o 
   3  -5   5     1258.60     1254.81     32.12 o 
   4  -5   5     1854.02     1699.94     41.17 o 
   5  -5   5      617.89      586.53     44.73 o 
   6  -5   5      163.08      136.74     17.88 o 
   7  -5   5      109.32      119.79     19.06 o 
  -8  -4   5       23.49       36.45     18.53 o 
  -7  -4   5      144.43      135.96     19.92 o 
  -6  -4   5        7.42        2.87     12.21 o 
  -5  -4   5        2.36       24.82      8.57 o 
  -4  -4   5      673.96      663.15     32.19 o 
  -3  -4   5      467.92      461.65     29.42 o 
  -2  -4   5       39.84       25.67     16.35 o 
  -1  -4   5      220.27      328.03     25.35 o 
   0  -4   5     1313.21     1411.94     40.72 o 
   1  -4   5      691.40      518.08     25.21 o 
   2  -4   5        3.95        0.98      5.79 o 
   3  -4   5       35.57       33.14      9.18 o 
   4  -4   5      970.82      965.50     27.71 o 
   5  -4   5      274.59      245.29     16.78 o 
   6  -4   5      202.73      196.51     19.13 o 
   7  -4   5      491.43      489.67     39.07 o 
   8  -4   5      187.20      182.14     41.54 o 
  -8  -3   5      206.86      233.77     26.29 o 
  -7  -3   5      451.95      503.23     54.39 o 
  -6  -3   5      944.37     1040.76     39.04 o 
  -5  -3   5     1430.55     1578.25     74.25 o 
  -4  -3   5     1588.04     1521.02     35.66 o 
  -3  -3   5     2527.47     2384.08     59.61 o 
  -2  -3   5     6676.21     6890.62    188.49 o 
  -1  -3   5     8145.77     8599.40    296.68 o 
   0  -3   5    24001.21    26156.39    568.57 o 
   1  -3   5    11684.53    12565.94    222.71 o 
   2  -3   5     6827.48     6742.69    118.95 o 
   3  -3   5     3233.76     2966.66     54.66 o 
   4  -3   5     3803.67     3641.59     66.97 o 
   5  -3   5     1586.96     1553.70     39.87 o 
   6  -3   5     1359.08     1322.79     41.26 o 
   7  -3   5      822.87      911.76     36.71 o 
   8  -3   5      600.91      600.02     57.74 o 
  -8  -2   5      175.63      165.05     25.59 o 
  -7  -2   5      617.99      650.50     37.54 o 
  -6  -2   5      719.75      731.08     35.02 o 
  -5  -2   5     1701.98     1781.94     54.03 o 
  -4  -2   5     1625.29     1580.31     55.95 o 
  -3  -2   5     5545.48     6046.32    137.76 o 
  -2  -2   5     6561.70     6717.62    171.05 o 
  -1  -2   5     3657.94     3492.14    126.28 o 
   0  -2   5     5358.94     5600.65    153.62 o 
   1  -2   5    13045.50    15992.28    253.61 o 
   2  -2   5     7486.38     8081.40    131.21 o 
   3  -2   5     4257.44     4118.79     71.95 o 
   4  -2   5      669.57      632.91     19.77 o 
   5  -2   5      235.48      272.21     20.53 o 
   6  -2   5      114.51      121.57     15.63 o 
   7  -2   5        3.60        0.00     12.97 o 
   8  -2   5        1.22       23.16     26.46 o 
  -8  -1   5        0.45        0.00     18.52 o 
  -7  -1   5       40.92       40.86     17.02 o 
  -6  -1   5       40.33       48.21     14.40 o 
  -5  -1   5      106.58      132.77     20.99 o 
  -4  -1   5      170.59      208.47     15.49 o 
  -3  -1   5      106.64      175.68     17.54 o 
  -2  -1   5      516.94      660.64     39.35 o 
   0  -1   5     3828.67     3819.84    203.66 o 
   2  -1   5       12.26       10.55      3.80 o 
   3  -1   5     2565.40     2737.29     50.24 o 
   4  -1   5     2241.10     2158.99     45.76 o 
   5  -1   5      788.28      916.44     26.98 o 
   6  -1   5     1566.85     1574.88     41.66 o 
   7  -1   5      194.79      208.63     27.41 o 
   8  -1   5       84.20       88.45     30.84 o 
  -8   0   5      174.39      174.44     26.85 o 
  -7   0   5      521.07      528.15     34.74 o 
  -6   0   5      882.53      934.09     39.74 o 
  -5   0   5     3849.43     3836.87     99.03 o 
  -4   0   5     6792.00     7003.25    146.40 o 
  -3   0   5     9466.12     9004.72    180.65 o 
  -2   0   5     7209.48     7597.28    171.25 o 
  -1   0   5     5999.34     5370.75    119.90 o 
   0   0   5     3791.88     3623.68     82.60 o 
   1   0   5     8857.68     8556.70    163.19 o 
   2   0   5     9935.22    11050.40    175.82 o 
   3   0   5    13855.76    14408.02    219.17 o 
   4   0   5     4189.62     3749.29     61.32 o 
   5   0   5      976.90      988.50     22.50 o 
   6   0   5      999.13     1056.35     35.82 o 
   7   0   5      769.16      851.92     60.67 o 
   8   0   5      644.14      706.34     60.55 o 
  -8   1   5      672.10      686.71    130.15 o 
  -7   1   5     1190.13     1233.26     49.54 o 
  -6   1   5     2049.66     1983.23     62.73 o 
  -5   1   5     3155.18     2976.71    119.91 o 
  -4   1   5     2540.27     2680.79     59.03 o 
  -3   1   5     1896.78     1843.93     57.40 o 
  -2   1   5      622.25      793.80     79.97 o 
  -1   1   5     7204.15     7803.28    331.23 o 
   0   1   5     7512.49     8626.39    184.37 o 
   1   1   5    14084.15    15519.44    378.33 o 
   2   1   5     2738.78     3092.62     67.90 o 
   3   1   5     1550.90     1332.10     31.05 o 
   4   1   5      553.57      467.71     15.61 o 
   5   1   5       95.47       73.59      9.41 o 
   6   1   5      248.34      262.43     18.71 o 
   7   1   5      365.73      403.87     45.56 o 
   8   1   5        0.20        0.00     22.51 o 
   9   1   5        2.52       13.48     40.36 o 
  -8   2   5      103.04      121.56     62.51 o 
  -7   2   5        0.51       18.43     23.57 o 
  -6   2   5       25.35       36.08     15.45 o 
  -5   2   5        1.82       33.12     13.26 o 
  -4   2   5        0.46       39.10     11.38 o 
  -3   2   5      688.95      715.71     40.80 o 
  -2   2   5     6253.08     6613.05    146.27 o 
  -1   2   5     1987.69     2161.09     83.83 o 
   0   2   5     2701.14     3999.38     79.21 o 
   1   2   5      636.42      506.66     15.85 o 
   2   2   5     1120.84      924.80     22.06 o 
   3   2   5      559.69      468.17     15.07 o 
   4   2   5      120.50      123.36      8.75 o 
   5   2   5     1167.67     1153.19     31.96 o 
   6   2   5     1348.00     1316.77     41.55 o 
   7   2   5      582.26      559.45     34.22 o 
   8   2   5      206.86      222.36     32.60 o 
   9   2   5      152.67      173.46     48.57 o 
  -8   3   5      426.70      409.39    130.94 o 
  -7   3   5      860.30      777.52     65.94 o 
  -6   3   5     1622.27     1584.14     65.26 o 
  -5   3   5     2330.45     2420.83     67.92 o 
  -4   3   5      744.57      713.65     39.34 o 
  -3   3   5     1659.58     1252.80     31.04 o 
  -2   3   5     5506.59     5246.35     98.49 o 
  -1   3   5    11209.49    12928.19    247.71 o 
   0   3   5     7791.64     7845.27    151.85 o 
   1   3   5     8376.08     8390.46    212.58 o 
   2   3   5     8178.65     7866.43    144.61 o 
   3   3   5    18854.36    20068.81    306.17 o 
   4   3   5     4966.13     5254.42     81.78 o 
   5   3   5     1390.86     1316.17     28.36 o 
   6   3   5     1530.05     1563.08     44.19 o 
   7   3   5      995.80     1110.06     71.10 o 
   8   3   5      325.54      469.33     41.51 o 
   9   3   5      323.09      227.89     61.15 o 
  -8   4   5      534.93      479.39    117.89 o 
  -7   4   5      608.30      525.26     57.06 o 
  -6   4   5      996.13      982.28     61.18 o 
  -5   4   5      703.87      825.96     50.15 o 
  -4   4   5     2399.80     2390.87     66.77 o 
  -3   4   5     2898.80     2803.12     56.98 o 
  -2   4   5     1585.57     1702.96     48.71 o 
  -1   4   5     1196.48     1179.19     56.61 o 
   0   4   5     5666.89     5108.99    158.92 o 
   1   4   5     2033.39     2380.59     51.09 o 
   2   4   5      434.87      488.93     16.64 o 
   3   4   5     5806.73     6502.17    109.33 o 
   4   4   5     3152.01     3307.69     55.47 o 
   5   4   5       67.52      100.05      9.74 o 
   6   4   5      340.03      343.75     22.40 o 
   7   4   5       38.68       49.98     15.75 o 
   8   4   5        0.44       15.83     19.84 o 
   9   4   5        6.52        8.50     27.24 o 
  -8   5   5        3.04       24.23     38.07 o 
  -7   5   5       24.18        2.95     23.56 o 
  -6   5   5      272.47      207.99     34.29 o 
  -5   5   5      400.25      467.74     42.12 o 
  -4   5   5      232.35      254.29     15.02 o 
  -3   5   5       28.76       56.37     12.21 o 
  -2   5   5      129.87      132.77      9.65 o 
  -1   5   5      614.24      631.42     26.32 o 
   0   5   5     2307.08     2210.68     68.33 o 
   1   5   5     8797.03     8815.25    157.79 o 
   2   5   5     7107.52     7841.92    134.33 o 
   3   5   5     4982.43     5137.34     84.00 o 
   4   5   5       10.71       16.45      6.27 o 
   5   5   5       36.47       22.75      7.94 o 
   6   5   5      657.47      706.44     36.35 o 
   7   5   5      754.32      889.35     38.89 o 
   8   5   5      170.56      221.78     58.69 o 
   9   5   5      216.15      295.65     46.38 o 
  -7   6   5      377.48      485.71     88.53 o 
  -6   6   5      221.05      232.93     36.82 o 
  -5   6   5     1094.18     1097.90     63.41 o 
  -4   6   5     3925.91     3700.09     82.19 o 
  -3   6   5     3548.55     3279.62     61.20 o 
  -2   6   5     5938.16     5816.42     93.11 o 
  -1   6   5     2768.02     2683.74     50.77 o 
   0   6   5     5625.50     4426.50     77.49 o 
   1   6   5     8660.10     8218.86    137.15 o 
   2   6   5     8344.17     9212.04    156.24 o 
   3   6   5     7769.57     7747.61    134.37 o 
   4   6   5      862.20      679.33     19.62 o 
   5   6   5      683.19      737.30     24.28 o 
   6   6   5     1922.11     1948.95     55.47 o 
   7   6   5      376.16      423.96     31.94 o 
   8   6   5      230.51      199.59     34.90 o 
   9   6   5      127.55       81.73     31.57 o 
  -7   7   5      566.28      483.67     75.92 o 
  -6   7   5      795.79      738.59     82.30 o 
  -5   7   5      390.73      390.76     42.05 o 
  -4   7   5     2053.31     1954.12     56.64 o 
  -3   7   5     1015.08     1066.38     56.03 o 
  -2   7   5      237.02      231.23     17.53 o 
  -1   7   5     2923.75     3029.09     57.12 o 
   0   7   5     4495.79     4816.64     84.48 o 
   1   7   5       46.36       75.27      9.98 o 
   2   7   5      676.15      933.24     22.28 o 
   3   7   5        6.18       13.73      6.06 o 
   4   7   5      486.85      504.48     19.35 o 
   5   7   5      168.14      211.78     16.22 o 
   6   7   5      241.24      250.77     21.24 o 
   7   7   5        0.16        0.33     13.12 o 
   8   7   5        1.22        0.00     21.06 o 
   9   7   5       18.54       20.74     28.01 o 
  -7   8   5        9.01       86.88     41.65 o 
  -6   8   5        2.07        0.00     28.24 o 
  -5   8   5      420.96      598.59     70.68 o 
  -4   8   5      123.38      129.10     19.66 o 
  -3   8   5       11.02       30.54     10.34 o 
  -2   8   5     1523.55     1529.28     51.91 o 
  -1   8   5       62.32       58.75      8.55 o 
   0   8   5      952.29      804.23     34.68 o 
   1   8   5     2759.97     2658.60     50.80 o 
   2   8   5       45.49       23.21      6.48 o 
   3   8   5      599.67      639.69     20.58 o 
   4   8   5     2684.93     2556.56     57.34 o 
   5   8   5     1666.88     1498.80     36.71 o 
   6   8   5      597.45      682.05     31.56 o 
   7   8   5      155.94      172.56     20.48 o 
   8   8   5      187.22      195.58     36.04 o 
  -6   9   5     1584.98     1586.94    124.45 o 
  -5   9   5     1634.31     1618.26    119.79 o 
  -4   9   5      768.78      755.92     33.58 o 
  -3   9   5     1404.61     1302.66     43.26 o 
  -2   9   5     2511.84     2498.16     66.90 o 
  -1   9   5     2174.27     1973.33     49.65 o 
   0   9   5     3417.52     3136.66     70.74 o 
   1   9   5      456.47      352.08     15.90 o 
   2   9   5      731.85      628.85     22.07 o 
   3   9   5     2843.13     2858.80     62.42 o 
   4   9   5     1734.01     1693.89     43.20 o 
   5   9   5     1361.19     1392.59     35.54 o 
   6   9   5     1020.08      989.26     34.16 o 
   7   9   5      242.51      228.22     23.23 o 
   8   9   5      283.64      330.30     56.00 o 
  -6  10   5      159.83      126.38     45.16 o 
  -5  10   5      352.24      271.69     52.19 o 
  -4  10   5     2015.26     1919.01     69.63 o 
  -3  10   5     1015.42     1066.75     73.64 o 
  -2  10   5        4.52        1.92     10.10 o 
  -1  10   5      295.48      297.10     23.84 o 
   0  10   5      628.76      702.06     34.26 o 
   1  10   5      809.09      844.16     28.42 o 
   2  10   5      215.57      200.14     19.81 o 
   3  10   5      238.23      216.15     20.75 o 
   4  10   5      313.37      270.95     18.07 o 
   5  10   5        5.00        6.91     10.37 o 
   6  10   5       18.99       16.23     11.32 o 
   7  10   5        1.46        0.00     13.95 o 
   8  10   5       17.85       11.09     19.22 o 
  -5  11   5      137.15      154.15     30.79 o 
  -4  11   5      234.86      226.77     28.00 o 
  -3  11   5      255.21      374.75     35.13 o 
  -2  11   5      340.60      359.87     71.37 o 
  -1  11   5        7.10       10.46     10.89 o 
   0  11   5     4818.41     4428.23    108.01 o 
   1  11   5     2588.97     2674.74     62.98 o 
   2  11   5     1283.71     1218.20     36.04 o 
   3  11   5     2436.74     2270.63     53.61 o 
   4  11   5     1701.03     1664.25     44.60 o 
   5  11   5      657.29      698.22     28.75 o 
   6  11   5      584.58      554.85     27.49 o 
   7  11   5      299.59      300.18     26.25 o 
   8  11   5      214.82      239.79     29.98 o 
  -5  12   5      357.85      356.33     42.65 o 
  -4  12   5      513.70      538.84     33.04 o 
  -3  12   5     1046.19     1148.68     51.95 o 
  -2  12   5     1668.10     1725.28     55.11 o 
  -1  12   5     1931.63     2013.55     59.94 o 
   0  12   5      986.40      954.77     37.53 o 
   1  12   5      766.73      745.30     27.71 o 
   2  12   5     2205.40     2158.09     54.66 o 
   3  12   5     1857.56     1854.56     47.53 o 
   4  12   5      552.12      573.55     25.62 o 
   5  12   5      444.90      463.89     28.28 o 
   6  12   5      361.24      405.95     24.39 o 
   7  12   5      239.24      275.24     26.24 o 
  -4  13   5      154.56      171.57     23.35 o 
  -3  13   5      148.06      167.43     21.36 o 
  -2  13   5      362.90      373.02     26.87 o 
  -1  13   5       84.32      116.54     21.19 o 
   0  13   5        1.70       23.22     12.81 o 
   1  13   5       75.51       61.04     17.94 o 
   2  13   5      270.72      273.94     34.72 o 
   3  13   5      580.83      551.22     24.92 o 
   4  13   5        0.01       10.73     13.48 o 
   5  13   5       53.60       58.82     14.33 o 
   6  13   5        0.48        0.55     14.98 o 
   7  13   5        7.40       14.65     16.80 o 
  -4  14   5      655.61      628.48     38.51 o 
  -3  14   5      477.25      527.87     37.94 o 
  -2  14   5      278.28      285.65     25.27 o 
  -1  14   5      488.08      505.30     30.03 o 
   0  14   5      391.50      395.98     42.64 o 
   1  14   5      618.86      640.38     31.28 o 
   2  14   5      691.34      678.49     31.96 o 
   3  14   5      766.46      783.18     30.96 o 
   4  14   5     1013.39     1070.58     43.43 o 
   5  14   5      704.18      767.04     31.69 o 
   6  14   5      307.57      307.32     31.94 o 
  -3  15   5      365.85      404.28     32.09 o 
  -2  15   5      936.31      901.09     41.72 o 
  -1  15   5     1106.31     1061.58     43.20 o 
   0  15   5      633.60      671.09     33.20 o 
   1  15   5      590.27      580.02     30.72 o 
   2  15   5      277.33      305.44     20.60 o 
   3  15   5      145.99      186.90     22.71 o 
   4  15   5      310.98      321.75     28.15 o 
   5  15   5      436.51      375.09     40.40 o 
   6  15   5      315.17      350.68     37.34 o 
  -2  16   5        0.84       14.11     16.25 o 
  -1  16   5        0.60        8.47     13.96 o 
   0  16   5       32.88       50.34     20.56 o 
   1  16   5        0.25        0.00     18.88 o 
   2  16   5        8.05       11.22     19.34 o 
   3  16   5       28.03       11.22     20.75 o 
   4  16   5        0.62        9.58     17.57 o 
   5  16   5      173.94      121.59     29.28 o 
   0  17   5      211.18      184.06     31.04 o 
   1  17   5      434.92      330.31     35.47 o 
   2  17   5      399.56      428.18     42.90 o 
   3  17   5      314.38      299.95     34.50 o 
  -3 -14   6      154.74      120.51     23.30 o 
  -2 -14   6        5.83        0.00     29.81 o 
  -1 -14   6        3.09        0.00     18.57 o 
   0 -14   6        4.07        0.00     17.81 o 
  -4 -13   6      191.53      197.90     29.92 o 
  -3 -13   6      239.45      318.00     93.77 o 
  -2 -13   6      531.82      526.72     47.39 o 
  -1 -13   6      702.83      631.68     51.36 o 
   0 -13   6      703.27      730.11     38.01 o 
   1 -13   6      698.52      712.31     40.46 o 
   2 -13   6      676.72      594.70     41.46 o 
  -5 -12   6      426.01      449.63    110.43 o 
  -4 -12   6      398.68      444.93     39.16 o 
  -3 -12   6     1014.63     1075.86     63.58 o 
  -2 -12   6      851.23      835.77     61.14 o 
  -1 -12   6      945.35      909.43     73.55 o 
   0 -12   6      696.12      752.76     49.41 o 
   1 -12   6      289.31      309.00     28.95 o 
   2 -12   6      337.39      394.05     32.65 o 
   3 -12   6      681.07      666.39     64.34 o 
  -6 -11   6       54.13       15.65     25.64 o 
  -5 -11   6        2.90       16.84     18.76 o 
  -4 -11   6       10.21       17.83     14.71 o 
  -3 -11   6       88.78       90.31     27.64 o 
  -2 -11   6        8.57        0.00     19.75 o 
  -1 -11   6        0.23        0.00     19.11 o 
   0 -11   6       17.65       23.65     34.62 o 
   1 -11   6        7.64       10.78     14.43 o 
   2 -11   6        1.32       41.63     17.56 o 
   3 -11   6        0.71        9.89     18.84 o 
   4 -11   6      104.27      133.66     25.43 o 
  -6 -10   6      186.88      252.83     31.42 o 
  -5 -10   6      797.01      894.69     56.78 o 
  -4 -10   6      956.82      946.10     41.17 o 
  -3 -10   6     1165.81     1076.66     58.06 o 
  -2 -10   6      772.10      851.13     41.21 o 
  -1 -10   6      856.27      880.59     49.61 o 
   0 -10   6     1524.43     1590.82     68.81 o 
   1 -10   6     1575.90     1528.38     52.77 o 
   2 -10   6      515.99      491.85     34.57 o 
   3 -10   6      964.22      907.77     47.07 o 
   4 -10   6      991.54      982.46     44.39 o 
   5 -10   6      715.50      744.69     58.08 o 
  -7  -9   6      250.96      257.83     71.72 o 
  -6  -9   6      570.64      579.38     60.57 o 
  -5  -9   6      621.59      650.12     29.82 o 
  -4  -9   6     1068.95      996.70     50.58 o 
  -3  -9   6     2093.74     1904.51    149.57 o 
  -2  -9   6     1861.35     1888.30     69.77 o 
  -1  -9   6     1021.66     1107.65     51.86 o 
   0  -9   6     1330.75     1410.85     61.15 o 
   1  -9   6     4316.41     4387.32    127.42 o 
   2  -9   6     2459.52     2453.72     76.61 o 
   3  -9   6      510.61      524.85     34.00 o 
   4  -9   6       72.83       64.18     26.99 o 
   5  -9   6       88.23       82.29     23.72 o 
  -7  -8   6       31.59        0.00     23.46 o 
  -6  -8   6       52.02       52.78     28.57 o 
  -5  -8   6       13.12        6.39     16.91 o 
  -4  -8   6       86.08       91.79     23.88 o 
  -3  -8   6        0.40       35.13     20.02 o 
  -2  -8   6       92.04       77.83     25.18 o 
  -1  -8   6       42.68       53.52     25.32 o 
   0  -8   6       41.91       54.21     17.10 o 
   1  -8   6       12.64       11.26     15.22 o 
   2  -8   6      220.58      204.80     18.06 o 
   3  -8   6      423.91      394.04     29.09 o 
   4  -8   6      715.28      746.76     36.88 o 
   5  -8   6      153.75      197.66     26.34 o 
   6  -8   6      123.05      121.64     23.21 o 
  -7  -7   6      286.82      266.72     41.14 o 
  -6  -7   6      518.02      475.30     57.93 o 
  -5  -7   6      678.13      564.15     34.90 o 
  -4  -7   6     1634.18     1579.68     55.13 o 
  -3  -7   6     3705.68     3444.02    111.93 o 
  -2  -7   6     2859.92     2705.27     86.37 o 
  -1  -7   6      967.02     1001.35     45.57 o 
   0  -7   6     2045.32     2120.28     68.64 o 
   1  -7   6     2827.72     2699.35     84.63 o 
   2  -7   6     1010.52     1020.15     41.61 o 
   3  -7   6     3328.13     3389.49     86.18 o 
   4  -7   6     1869.28     1871.97     57.82 o 
   5  -7   6      619.22      683.82     36.37 o 
   6  -7   6      534.45      568.77     28.82 o 
  -8  -6   6      161.53      220.53     39.93 o 
  -7  -6   6      638.53      588.72     45.09 o 
  -6  -6   6     2538.23     2399.41     85.90 o 
  -5  -6   6      580.19      560.70     44.26 o 
  -4  -6   6      909.73      938.39     36.27 o 
  -3  -6   6     1888.13     1857.08     68.29 o 
  -2  -6   6     2196.76     2296.28     64.20 o 
  -1  -6   6     1724.41     1842.09     51.09 o 
   0  -6   6     1785.58     1878.64     85.45 o 
   1  -6   6     1546.84     1452.25     54.79 o 
   2  -6   6     1721.91     1608.92     41.33 o 
   3  -6   6       55.63       86.18     17.71 o 
   4  -6   6      193.35      191.72     20.24 o 
   5  -6   6      526.62      527.68     25.62 o 
   6  -6   6      184.59      143.48     20.12 o 
   7  -6   6       22.63       24.96     16.94 o 
  -8  -5   6        1.64       10.41     53.73 o 
  -7  -5   6       84.71       87.64     26.28 o 
  -6  -5   6      369.11      432.89     35.03 o 
  -5  -5   6        4.94       16.67     16.34 o 
  -4  -5   6      181.29      196.68     19.71 o 
  -3  -5   6      345.99      322.16     52.82 o 
  -2  -5   6       32.62       34.66     11.34 o 
  -1  -5   6       26.22       71.88     12.78 o 
   0  -5   6      706.07      798.99     39.66 o 
   1  -5   6     1076.74     1033.92     33.71 o 
   2  -5   6       82.99       85.34      9.16 o 
   3  -5   6      630.01      567.56     21.07 o 
   4  -5   6      152.64      162.41     15.57 o 
   5  -5   6      315.31      278.24     19.81 o 
   6  -5   6      520.30      485.35     27.62 o 
   7  -5   6      262.43      344.10     43.53 o 
  -8  -4   6      292.36      322.79     30.38 o 
  -7  -4   6      304.51      286.99     54.24 o 
  -6  -4   6      389.46      445.92     42.57 o 
  -5  -4   6      213.21      296.54     30.84 o 
  -4  -4   6     2215.50     2169.01     69.88 o 
  -3  -4   6     3369.52     3241.99     90.73 o 
  -2  -4   6     2198.81     1920.45     52.77 o 
  -1  -4   6     1236.34     1019.53     39.41 o 
   0  -4   6     9388.06     9075.43    206.31 o 
   1  -4   6     5372.65     5637.04    106.78 o 
   2  -4   6     3164.45     3043.86     59.76 o 
   3  -4   6      953.45      815.75     24.46 o 
   4  -4   6     1304.41     1116.31     30.44 o 
   5  -4   6     2844.45     2814.56     63.05 o 
   6  -4   6     1699.29     1699.34     49.75 o 
   7  -4   6      532.88      606.61     36.95 o 
  -8  -3   6      210.34      198.26     26.09 o 
  -7  -3   6      536.15      563.73     33.77 o 
  -6  -3   6      676.82      763.77     35.18 o 
  -5  -3   6      812.31      874.28     41.73 o 
  -4  -3   6     1703.66     1579.87     48.95 o 
  -3  -3   6     1388.65     1318.90     69.21 o 
  -2  -3   6     3495.48     3735.73    122.66 o 
  -1  -3   6      809.07      667.52     44.23 o 
   0  -3   6      345.13      200.16     11.85 o 
   1  -3   6     4101.44     4869.66     92.29 o 
   2  -3   6     2326.87     2605.68     51.51 o 
   3  -3   6      947.45      891.58     22.25 o 
   4  -3   6     1617.74     1648.81     36.42 o 
   5  -3   6       81.28       90.46     13.63 o 
   6  -3   6       37.31       48.67     15.93 o 
   7  -3   6        0.38       12.89     14.63 o 
   8  -3   6       59.88       83.45     32.74 o 
  -8  -2   6       11.69       21.44     19.76 o 
  -7  -2   6       12.85       36.44     17.21 o 
  -6  -2   6        4.26       23.24     14.65 o 
  -5  -2   6       13.30       43.85     16.66 o 
  -4  -2   6       94.58      166.92     16.46 o 
  -3  -2   6      521.59      389.17     33.21 o 
  -2  -2   6     1651.81     1888.23     81.13 o 
  -1  -2   6        4.84       34.44     33.37 o 
   0  -2   6      804.04      821.37     31.73 o 
   1  -2   6      663.74      539.90     14.17 o 
   2  -2   6     2486.43     2757.56     46.32 o 
   3  -2   6     1738.43     1742.70     35.56 o 
   4  -2   6     2022.58     1933.45     40.61 o 
   5  -2   6      414.53      419.07     22.01 o 
   6  -2   6       47.35       61.94     13.88 o 
   7  -2   6      395.71      418.44     27.13 o 
   8  -2   6      750.90      661.88     59.23 o 
  -8  -1   6       41.97       74.11     22.17 o 
  -7  -1   6      291.30      292.89     37.74 o 
  -6  -1   6     1035.26      962.58     40.51 o 
  -5  -1   6     2145.81     1979.11     62.88 o 
  -4  -1   6     3432.17     3273.71     75.65 o 
  -3  -1   6     4023.61     3697.21     73.40 o 
  -2  -1   6     7269.82     8018.02    176.33 o 
  -1  -1   6     7266.77     7157.01    206.37 o 
   0  -1   6    12737.60    13323.20    391.96 o 
   1  -1   6     7501.07     7354.03    129.09 o 
   2  -1   6     5084.98     4811.70     80.63 o 
   3  -1   6     6697.79     7284.05    120.62 o 
   4  -1   6     2752.88     2856.61     51.78 o 
   5  -1   6       72.13       67.04      9.96 o 
   6  -1   6      542.92      613.31     28.16 o 
   7  -1   6      659.46      701.83     36.94 o 
   8  -1   6      236.30      247.80     46.96 o 
  -8   0   6      168.08      193.68     27.15 o 
  -7   0   6      434.15      383.16     51.23 o 
  -6   0   6      946.32      961.90     41.10 o 
  -5   0   6     1370.98     1449.99    101.52 o 
  -4   0   6      432.41      430.67     20.76 o 
  -3   0   6     2001.41     1968.42    101.53 o 
  -2   0   6      951.26     1201.79     56.99 o 
  -1   0   6     5573.00     5993.51    136.28 o 
   0   0   6     8535.83    10301.65    202.09 o 
   1   0   6     2613.31     2553.90     52.65 o 
   2   0   6      136.62      235.98      8.69 o 
   3   0   6      655.98      605.13     15.57 o 
   4   0   6      229.33      230.75     10.82 o 
   5   0   6        3.88        0.70      7.18 o 
   6   0   6       47.66        9.48     15.44 o 
   7   0   6       15.02        6.29     24.22 o 
   8   0   6       10.44        3.53     25.75 o 
  -8   1   6        0.66       12.72     32.62 o 
  -7   1   6        5.19       26.83     17.50 o 
  -6   1   6       49.49       42.24     19.67 o 
  -5   1   6      662.55      693.06     32.31 o 
  -4   1   6     1735.36     1676.08     57.54 o 
  -3   1   6       48.14      128.27     12.99 o 
  -2   1   6     1501.43     1321.70     38.05 o 
  -1   1   6     3615.48     3702.56     78.07 o 
   0   1   6      142.50       64.88      6.32 o 
   1   1   6     1961.22     1804.44     68.22 o 
   2   1   6     2064.32     1852.46     41.23 o 
   3   1   6     1198.16     1087.69     34.32 o 
   4   1   6     3384.72     3536.13     62.46 o 
   5   1   6     1285.04     1254.41     34.08 o 
   6   1   6     1335.23     1183.52     42.68 o 
   7   1   6      335.90      353.54     33.11 o 
   8   1   6      133.01      174.22     37.58 o 
  -8   2   6      576.44      500.61     91.40 o 
  -7   2   6     1241.12     1173.42    140.15 o 
  -6   2   6     1509.27     1521.79     53.80 o 
  -5   2   6     2305.48     2221.42     66.02 o 
  -4   2   6     1688.95     1722.09     50.18 o 
  -3   2   6     1985.97     1623.07     41.14 o 
  -2   2   6     1542.41     1048.20     31.45 o 
  -1   2   6    14067.35    15748.83    300.80 o 
   0   2   6     7746.88     7543.68    146.24 o 
   1   2   6     2090.71     1666.86     42.62 o 
   2   2   6     8276.35     8463.34    162.90 o 
   3   2   6     9781.19    10072.07    170.34 o 
   4   2   6     1154.14      980.45     23.59 o 
   5   2   6      808.25      750.81     22.23 o 
   6   2   6     2238.20     2210.70     53.23 o 
   7   2   6     1711.82     1732.55     53.20 o 
   8   2   6      292.90      322.36     45.00 o 
  -8   3   6      375.04      350.55     65.52 o 
  -7   3   6      615.54      692.63     62.69 o 
  -6   3   6      703.61      754.02     78.17 o 
  -5   3   6      770.97      842.94     39.35 o 
  -4   3   6      738.31      744.16     27.19 o 
  -3   3   6     1574.81     1585.73     66.93 o 
  -2   3   6       42.63       69.82      7.50 o 
  -1   3   6     1103.57     1268.42     67.85 o 
   0   3   6     4174.65     4327.85    109.65 o 
   1   3   6      374.97      405.31     12.06 o 
   2   3   6       82.62      128.81     16.58 o 
   3   3   6       57.41       74.90      7.09 o 
   4   3   6       55.33       46.44      6.62 o 
   5   3   6      333.15      336.08     15.42 o 
   6   3   6        0.10        0.00     10.60 o 
   7   3   6        4.53       15.68     16.23 o 
   8   3   6        0.10        5.74     20.36 o 
   9   3   6        2.69        0.00     26.39 o 
  -8   4   6       33.59       90.83     45.81 o 
  -7   4   6      224.86      249.74     43.07 o 
  -6   4   6      220.03      212.05     46.67 o 
  -5   4   6      167.97      237.71     36.26 o 
  -4   4   6      334.20      347.78     19.87 o 
  -3   4   6        6.22       26.33      6.89 o 
  -2   4   6     4595.26     4856.70    111.41 o 
  -1   4   6     3666.63     3685.88     68.41 o 
   0   4   6      463.40      513.93     21.25 o 
   1   4   6    10355.71    10393.75    170.47 o 
   2   4   6     3412.74     3392.95     57.05 o 
   3   4   6     6276.19     6459.37    103.78 o 
   4   4   6     7490.25     7435.78    118.32 o 
   5   4   6     1382.59     1325.25     27.67 o 
   6   4   6      678.88      716.53     26.62 o 
   7   4   6      978.73     1065.53     56.49 o 
   8   4   6      500.69      499.98     32.13 o 
   9   4   6      319.50      248.47     45.06 o 
  -7   5   6      550.30      584.54     78.35 o 
  -6   5   6     1249.18     1135.45     67.60 o 
  -5   5   6     1898.87     2145.91     98.80 o 
  -4   5   6     2074.08     2182.97     61.42 o 
  -3   5   6     3036.26     3011.72     56.34 o 
  -2   5   6     1567.98     1194.57     25.33 o 
  -1   5   6     2612.81     2305.19     44.22 o 
   0   5   6    15612.09    16121.51    281.68 o 
   1   5   6    19077.39    19809.02    352.77 o 
   2   5   6     5424.41     5514.26     83.86 o 
   3   5   6     3650.95     3564.46     56.70 o 
   4   5   6     3021.42     3019.93     54.74 o 
   5   5   6     1556.98     1585.24     35.58 o 
   6   5   6     1366.55     1367.38     37.66 o 
   7   5   6      730.80      789.31     36.78 o 
   8   5   6      108.80      151.16     24.25 o 
   9   5   6      166.10      195.29     39.55 o 
  -7   6   6      158.49       96.50     41.26 o 
  -6   6   6      636.83      540.72     50.65 o 
  -5   6   6      294.17      292.53     37.05 o 
  -4   6   6      727.61      606.24     72.91 o 
  -3   6   6      838.25      843.80     44.48 o 
  -2   6   6     1117.44     1220.15     43.22 o 
  -1   6   6     2240.03     2502.09     47.98 o 
   0   6   6       98.14      293.16     16.84 o 
   1   6   6     1051.98     1579.20     53.89 o 
   2   6   6      455.06      581.50     16.63 o 
   3   6   6        0.45       10.18      5.45 o 
   4   6   6      690.30      728.42     23.40 o 
   5   6   6      179.98      198.05     14.69 o 
   6   6   6       74.54       46.61     12.75 o 
   7   6   6       51.03       72.57     21.79 o 
   8   6   6       19.30        7.91     27.44 o 
   9   6   6       16.90       13.00     32.44 o 
  -7   7   6        0.96        6.22     24.81 o 
  -6   7   6       41.92       86.17     41.33 o 
  -5   7   6      654.74      629.22     51.54 o 
  -4   7   6     2518.50     2636.32     86.45 o 
  -3   7   6     1591.45     1531.34     47.88 o 
  -2   7   6     1368.32     1267.25     53.25 o 
  -1   7   6     1805.34     1800.54     40.05 o 
   0   7   6     1800.31     1673.44     35.44 o 
   1   7   6     3153.61     2613.53     46.67 o 
   2   7   6     2638.12     2834.63     58.41 o 
   3   7   6     5128.53     5314.29     96.66 o 
   4   7   6      820.41      733.70     27.92 o 
   5   7   6      308.52      343.32     18.11 o 
   6   7   6     1895.20     1901.51     49.83 o 
   7   7   6      970.31      958.82     52.60 o 
   8   7   6      201.07      162.69     29.24 o 
  -7   8   6      480.19      512.92     80.43 o 
  -6   8   6      471.57      627.48     80.29 o 
  -5   8   6      512.83      450.19     64.45 o 
  -4   8   6     4751.24     4554.74    136.12 o 
  -3   8   6     6046.21     5764.51    122.24 o 
  -2   8   6     1707.23     1642.96     40.31 o 
  -1   8   6     1944.60     1874.90     43.33 o 
   0   8   6     5625.29     5306.37     94.11 o 
   1   8   6     4149.90     4152.62     70.15 o 
   2   8   6     1978.97     2082.61     42.95 o 
   3   8   6     2116.77     2207.41     43.62 o 
   4   8   6     3218.80     3101.48     67.60 o 
   5   8   6     1569.28     1524.11     37.64 o 
   6   8   6     1183.16     1183.18     37.36 o 
   7   8   6      234.93      238.59     25.65 o 
   8   8   6      167.92      173.27     30.82 o 
  -6   9   6      867.63      619.66     80.72 o 
  -5   9   6      429.85      425.18     63.08 o 
  -4   9   6       80.95       86.95     18.12 o 
  -3   9   6      153.12      145.50     17.08 o 
  -2   9   6     1492.91     1580.43     72.75 o 
  -1   9   6      430.33      541.25     32.63 o 
   0   9   6       12.15       39.32      7.90 o 
   1   9   6      269.46      347.09     16.64 o 
   2   9   6     1576.66     1706.99     62.85 o 
   3   9   6        8.65       18.49      8.47 o 
   4   9   6       53.25       42.81     10.59 o 
   5   9   6       12.34       20.30      9.80 o 
   6   9   6        0.44        5.17     11.52 o 
   7   9   6        8.91       26.03     15.59 o 
   8   9   6       14.71       10.45     22.81 o 
  -6  10   6      339.65      412.63     69.75 o 
  -5  10   6      191.63      213.13     48.68 o 
  -4  10   6       18.94       21.84     16.54 o 
  -3  10   6        5.97        8.64     12.05 o 
  -2  10   6     1663.14     1636.62     50.90 o 
  -1  10   6     3433.44     3397.30     86.43 o 
   0  10   6     2539.67     2478.65     58.10 o 
   1  10   6     2048.66     2054.65     46.77 o 
   2  10   6      724.97      678.44     25.82 o 
   3  10   6      727.73      715.98     26.27 o 
   4  10   6     1925.79     1949.69     49.06 o 
   5  10   6     1474.74     1470.07     43.45 o 
   6  10   6      890.48      876.83     43.33 o 
   7  10   6      408.35      430.77     29.94 o 
   8  10   6      359.73      414.28     40.52 o 
  -5  11   6      619.95      764.04     84.66 o 
  -4  11   6     1003.03     1045.45     48.62 o 
  -3  11   6     2648.54     2778.00     77.14 o 
  -2  11   6     1081.98     1147.80     41.64 o 
  -1  11   6      242.65      273.73     21.53 o 
   0  11   6     3609.80     3483.08     88.95 o 
   1  11   6     4466.73     4622.15     99.33 o 
   2  11   6     1349.36     1416.34     40.32 o 
   3  11   6      724.91      752.03     27.69 o 
   4  11   6      720.23      769.10     29.40 o 
   5  11   6      551.11      556.01     30.49 o 
   6  11   6      322.91      321.97     26.34 o 
   7  11   6      229.24      208.09     24.08 o 
   8  11   6      338.65      346.53     33.02 o 
  -5  12   6       53.27       50.32     36.63 o 
  -4  12   6      102.72       92.05     46.23 o 
  -3  12   6      636.69      795.15     40.51 o 
  -2  12   6      482.56      459.83     28.53 o 
  -1  12   6      211.62      198.45     20.01 o 
   0  12   6      169.47      159.16     17.54 o 
   1  12   6      285.31      297.41     29.10 o 
   2  12   6       98.72       98.77     13.84 o 
   3  12   6      186.89      171.61     16.10 o 
   4  12   6        2.70       18.12     11.43 o 
   5  12   6       36.07       36.01     14.08 o 
   6  12   6       51.41       70.13     14.12 o 
   7  12   6       39.06       60.04     18.63 o 
  -4  13   6      200.01      211.86     38.92 o 
  -3  13   6      268.57      296.86     26.54 o 
  -2  13   6      316.11      359.95     27.05 o 
  -1  13   6      469.69      450.52     28.16 o 
   0  13   6     1523.72     1419.49     53.08 o 
   1  13   6     1841.29     1781.29     55.71 o 
   2  13   6     1559.06     1589.22     45.76 o 
   3  13   6     1048.75     1017.14     35.74 o 
   4  13   6      396.21      442.24     24.28 o 
   5  13   6      275.30      306.62     22.34 o 
   6  13   6      341.59      358.30     25.33 o 
   7  13   6      254.64      270.52     26.37 o 
  -4  14   6      476.25      427.23     37.93 o 
  -3  14   6      899.46      921.00     44.13 o 
  -2  14   6      606.56      632.52     35.24 o 
  -1  14   6     1554.73     1475.57     59.29 o 
   0  14   6      816.85      708.18     43.13 o 
   1  14   6       34.84       36.26     14.25 o 
   2  14   6      272.76      322.60     26.97 o 
   3  14   6     1059.21     1074.83     38.08 o 
   4  14   6      720.65      646.27     29.27 o 
   5  14   6      312.17      289.51     22.55 o 
   6  14   6      135.88      132.89     19.89 o 
  -3  15   6       18.77       22.68     18.47 o 
  -2  15   6       45.69       35.73     17.63 o 
  -1  15   6        2.81        7.28     14.63 o 
   0  15   6       29.94       31.49     15.40 o 
   1  15   6       33.77        9.97     13.97 o 
   2  15   6        6.12        0.00     13.62 o 
   3  15   6       69.82       50.69     14.95 o 
   4  15   6       10.56       21.28     14.05 o 
   5  15   6        0.56       23.33     14.55 o 
   6  15   6       13.92        9.85     17.28 o 
  -2  16   6      405.21      398.26     31.06 o 
  -1  16   6      756.68      671.78     36.83 o 
   0  16   6      286.79      301.21     25.43 o 
   1  16   6      349.90      362.98     25.81 o 
   2  16   6      580.92      608.45     31.95 o 
   3  16   6      385.45      477.17     28.30 o 
   4  16   6      592.03      558.39     36.13 o 
   5  16   6      352.77      336.63     37.82 o 
   0  17   6      310.59      320.65     35.91 o 
   1  17   6      391.77      376.42     37.91 o 
   2  17   6      428.16      369.41     37.47 o 
   3  17   6      200.76      158.36     55.12 o 
  -4 -13   7      365.31      417.52     50.58 o 
  -3 -13   7      486.74      453.85    110.61 o 
  -2 -13   7      421.65      447.39     45.94 o 
  -1 -13   7      141.47      153.17     35.20 o 
   0 -13   7      138.15      201.21     22.23 o 
   1 -13   7      132.51      108.71     23.03 o 
  -5 -12   7       30.60       25.63     24.70 o 
  -4 -12   7       60.17       15.72     17.43 o 
  -3 -12   7        6.38       23.87     59.86 o 
  -2 -12   7       15.34       18.08     24.86 o 
  -1 -12   7       60.44       24.70     24.70 o 
   0 -12   7       63.13       44.73     60.36 o 
   1 -12   7      128.37       84.39     20.24 o 
   2 -12   7      126.12      126.16     24.34 o 
  -5 -11   7      266.75      337.58     30.11 o 
  -4 -11   7      187.12      269.19     51.96 o 
  -3 -11   7      705.39      766.57    162.12 o 
  -2 -11   7     1208.77     1285.63     63.46 o 
  -1 -11   7      925.83      886.65     53.77 o 
   0 -11   7     1215.36     1208.68     73.90 o 
   1 -11   7      901.30      801.77     38.03 o 
   2 -11   7      616.39      603.60     37.24 o 
   3 -11   7      935.17      935.59     58.82 o 
  -6 -10   7      339.72      383.76     48.71 o 
  -5 -10   7      451.42      478.27     56.82 o 
  -4 -10   7      194.79      209.15     19.52 o 
  -3 -10   7      638.12      631.40     61.37 o 
  -2 -10   7      424.44      418.16     31.68 o 
  -1 -10   7      476.55      580.00     41.98 o 
   0 -10   7      618.45      759.65     48.67 o 
   1 -10   7      731.97      779.80     47.27 o 
   2 -10   7      866.98      822.12     40.10 o 
   3 -10   7      628.59      646.91     40.09 o 
   4 -10   7       73.14      129.83     26.84 o 
  -7  -9   7        3.32        0.00     28.15 o 
  -6  -9   7       13.45       38.66     23.32 o 
  -5  -9   7       26.00       22.90     14.70 o 
  -4  -9   7       42.11       47.60     13.90 o 
  -3  -9   7       27.82       24.33     28.86 o 
  -2  -9   7       63.48       52.46     18.24 o 
  -1  -9   7       39.66       23.39     18.25 o 
   0  -9   7      459.99      377.03     41.04 o 
   1  -9   7      959.26      968.84     52.04 o 
   2  -9   7      195.29      184.46     21.09 o 
   3  -9   7      232.68      201.73     22.10 o 
   4  -9   7      434.91      412.11     37.14 o 
   5  -9   7      289.49      296.78     29.87 o 
  -7  -8   7      205.77      206.35     37.43 o 
  -6  -8   7      700.22      604.49     56.46 o 
  -5  -8   7      876.02      787.63     41.87 o 
  -4  -8   7      692.32      695.74     33.17 o 
  -3  -8   7     2701.41     2617.03    222.98 o 
  -2  -8   7     1932.16     1804.32     71.19 o 
  -1  -8   7      701.35      707.91     40.93 o 
   0  -8   7     1101.93     1102.27     58.87 o 
   1  -8   7     5401.47     5035.44    177.75 o 
   2  -8   7     4565.93     4452.78    121.84 o 
   3  -8   7     2132.22     2290.12     65.91 o 
   4  -8   7      787.34      828.98     54.53 o 
   5  -8   7      384.52      384.78     30.94 o 
   6  -8   7      256.04      260.25     29.62 o 
  -7  -7   7      212.83      130.42     28.91 o 
  -6  -7   7      716.38      689.20     44.49 o 
  -5  -7   7      601.36      658.68     43.89 o 
  -4  -7   7      561.85      601.94     31.36 o 
  -3  -7   7     2039.93     2055.14    102.19 o 
  -2  -7   7     1808.82     1778.72     79.69 o 
  -1  -7   7     1422.25     1472.61     48.80 o 
   0  -7   7     1253.45     1284.05     45.10 o 
   1  -7   7      687.94      588.78     33.91 o 
   2  -7   7      300.52      314.23     23.01 o 
   3  -7   7        3.60        1.84     11.32 o 
   4  -7   7       17.70       19.07     14.54 o 
   5  -7   7      196.25      161.01     22.14 o 
   6  -7   7      115.06       70.59     20.86 o 
  -7  -6   7      154.16      164.03     29.07 o 
  -6  -6   7       30.69       58.44     21.96 o 
  -5  -6   7        1.68       16.72     16.65 o 
  -4  -6   7       57.80       35.79     14.41 o 
  -3  -6   7      169.03      262.54     37.81 o 
  -2  -6   7        2.40       17.58     12.03 o 
  -1  -6   7      166.57      137.05     24.32 o 
   0  -6   7      141.18      128.73     13.51 o 
   1  -6   7     1282.20     1252.80     40.51 o 
   2  -6   7      267.84      265.18     16.08 o 
   3  -6   7     1404.75     1475.42     47.17 o 
   4  -6   7     2178.68     2162.83     80.20 o 
   5  -6   7      541.76      527.88     32.63 o 
   6  -6   7      177.62      176.30     18.89 o 
  -8  -5   7      297.16      291.68     43.91 o 
  -7  -5   7      724.45      794.72     52.37 o 
  -6  -5   7     2453.61     2276.19     82.95 o 
  -5  -5   7     1033.32      972.40     53.66 o 
  -4  -5   7      778.70      657.66     61.86 o 
  -3  -5   7     3764.25     3539.82    141.03 o 
  -2  -5   7     2734.88     2742.67     63.77 o 
  -1  -5   7     1966.84     1764.96    100.75 o 
   0  -5   7     4084.49     3790.50     83.99 o 
   1  -5   7     1858.17     1686.46     40.59 o 
   2  -5   7      555.92      499.24     18.62 o 
   3  -5   7     1762.40     1707.02     50.37 o 
   4  -5   7     3154.01     3099.38     89.50 o 
   5  -5   7     2741.79     2605.45     64.95 o 
   6  -5   7     1234.56     1296.15     43.87 o 
   7  -5   7      304.37      348.87     26.42 o 
  -8  -4   7      283.23      324.52     45.85 o 
  -7  -4   7      240.99      237.02     33.37 o 
  -6  -4   7     1419.05     1389.93     60.19 o 
  -5  -4   7     1272.60     1278.09     63.66 o 
  -4  -4   7     1514.52     1472.22    107.82 o 
  -3  -4   7      898.30      951.25     35.42 o 
  -2  -4   7      619.51      672.70     23.31 o 
  -1  -4   7     3058.43     3451.12     82.83 o 
   0  -4   7     4075.18     4266.76     83.43 o 
   1  -4   7       53.00       57.50      9.28 o 
   2  -4   7     1260.76     1394.37     32.50 o 
   3  -4   7      202.77      184.89     12.94 o 
   4  -4   7      122.01      138.81     12.84 o 
   5  -4   7       41.74       55.44     19.49 o 
   6  -4   7      441.33      427.87     36.36 o 
   7  -4   7       42.93       21.12     16.07 o 
  -8  -3   7        6.62        3.09     19.21 o 
  -7  -3   7        0.06        0.00     14.73 o 
  -6  -3   7        7.46       14.63     12.52 o 
  -5  -3   7       68.17       66.84     18.93 o 
  -4  -3   7      196.19      245.08     27.47 o 
  -3  -3   7      293.15      263.87     30.01 o 
  -2  -3   7      750.46      811.60     62.54 o 
  -1  -3   7       30.20        6.44      7.20 o 
   0  -3   7       42.30       31.76      7.25 o 
   1  -3   7     1477.69     1358.80     35.61 o 
   2  -3   7     2817.82     2942.53     57.51 o 
   3  -3   7     3050.10     3128.77     53.87 o 
   4  -3   7      526.55      517.54     38.86 o 
   5  -3   7      708.36      750.53     29.86 o 
   6  -3   7     1914.77     2068.12     56.79 o 
   7  -3   7     1033.40     1020.62     40.62 o 
  -8  -2   7      263.68      286.14     28.89 o 
  -7  -2   7      223.70      243.34     36.28 o 
  -6  -2   7      971.30      944.04     40.26 o 
  -5  -2   7     1572.27     1583.54     43.64 o 
  -4  -2   7     5001.68     4973.93    120.90 o 
  -3  -2   7     3458.61     3258.16     81.45 o 
  -2  -2   7     3177.89     2971.89     60.55 o 
  -1  -2   7     4624.16     4342.30     90.14 o 
   0  -2   7     9164.20     9370.45    184.97 o 
   1  -2   7     7689.31     8497.47    149.72 o 
   2  -2   7     7390.57     7878.82    137.76 o 
   3  -2   7     2534.96     2503.00     47.78 o 
   4  -2   7     2389.14     2435.29     52.81 o 
   5  -2   7     2012.31     2095.77     54.17 o 
   6  -2   7      699.56      681.74     30.59 o 
   7  -2   7      219.62      244.97     22.76 o 
   8  -2   7      662.64      658.10    103.66 o 
  -8  -1   7      208.64      216.11     40.00 o 
  -7  -1   7      339.92      295.76     27.81 o 
  -6  -1   7      673.66      711.92     37.85 o 
  -5  -1   7     1096.27     1055.03     45.21 o 
  -4  -1   7     1503.00     1532.74     42.39 o 
  -3  -1   7      615.72      464.59     41.96 o 
  -2  -1   7      907.56     1256.83     36.81 o 
  -1  -1   7     5590.63     6099.96    136.47 o 
   0  -1   7      415.21      376.92     16.96 o 
   1  -1   7      653.78      704.04     18.02 o 
   2  -1   7     3153.49     3914.40     63.32 o 
   3  -1   7      128.92      143.33     10.22 o 
   4  -1   7       41.68       21.57      6.93 o 
   5  -1   7        0.45        0.00      9.74 o 
   6  -1   7       20.58       24.65     16.36 o 
   7  -1   7        0.59        0.00     14.98 o 
   8  -1   7        1.96        0.00     24.60 o 
  -8   0   7       66.12       36.77     22.89 o 
  -7   0   7        2.01        5.62     17.33 o 
  -6   0   7      459.53      419.76     29.05 o 
  -5   0   7      866.78      884.38     45.55 o 
  -4   0   7     1267.58     1122.90     48.26 o 
  -3   0   7      154.43      191.52     24.24 o 
  -2   0   7     1655.41     1606.77     84.17 o 
  -1   0   7     2079.56     2010.48     50.27 o 
   0   0   7     1269.03      839.23     23.48 o 
   1   0   7     1678.68     1369.10     27.30 o 
   2   0   7     4379.06     5008.80     83.78 o 
   3   0   7     2073.30     2175.60     41.83 o 
   4   0   7     1109.35      846.48     24.34 o 
   5   0   7      258.83      296.15     18.64 o 
   6   0   7      677.37      758.24     35.11 o 
   7   0   7      700.99      590.11     41.46 o 
   8   0   7      423.30      386.08     73.52 o 
  -8   1   7      156.67      123.59     41.36 o 
  -7   1   7      355.50      372.70     37.71 o 
  -6   1   7     1417.48     1303.18     49.03 o 
  -5   1   7     2859.92     2670.77     79.46 o 
  -4   1   7     2642.52     2739.46     66.43 o 
  -3   1   7     4527.36     4879.75    104.51 o 
  -2   1   7     6922.67     6551.82    133.55 o 
  -1   1   7     9041.52     9644.99    206.75 o 
   0   1   7     9230.46     9117.43    162.58 o 
   1   1   7     3100.06     2929.82     62.68 o 
   2   1   7      121.62       58.54     11.22 o 
   3   1   7     1045.69      744.14     20.94 o 
   4   1   7     4687.19     4497.54     86.74 o 
   5   1   7     1472.01     1452.31     40.90 o 
   6   1   7      497.24      527.10     36.83 o 
   7   1   7      728.99      749.63     45.76 o 
   8   1   7      469.92      468.68     53.11 o 
  -8   2   7      373.16      243.81     53.98 o 
  -7   2   7      394.87      390.16     38.34 o 
  -6   2   7       45.25       41.15     16.47 o 
  -5   2   7      206.96      224.55     26.37 o 
  -4   2   7      298.34      316.42     19.40 o 
  -3   2   7     2624.05     2969.67     66.69 o 
  -2   2   7     5177.56     6491.84    136.60 o 
  -1   2   7     3169.23     4543.18    176.55 o 
   0   2   7      164.09      192.33     10.44 o 
   1   2   7      332.19      332.85     15.71 o 
   2   2   7      118.28      200.86     25.39 o 
   3   2   7      740.47      899.19     20.76 o 
   4   2   7      106.08      155.94     10.38 o 
   5   2   7       77.22       69.03     11.40 o 
   6   2   7        7.02        1.78     15.60 o 
   7   2   7        9.85       16.88     20.18 o 
   8   2   7        3.88       28.71     27.42 o 
  -8   3   7       76.19       90.97     42.37 o 
  -7   3   7      126.40      130.03     40.14 o 
  -6   3   7       89.28      111.75     20.17 o 
  -5   3   7      170.18      155.39     20.55 o 
  -4   3   7      384.16      464.62     34.34 o 
  -3   3   7      859.33      914.32     44.51 o 
  -2   3   7      282.03      172.21     12.87 o 
  -1   3   7     2212.36     1692.76     44.71 o 
   0   3   7     2545.43     2699.25     55.79 o 
   1   3   7     1645.64     1357.79     28.91 o 
   2   3   7     2910.64     2563.04     52.16 o 
   3   3   7      555.09      370.54     12.44 o 
   4   3   7     1030.63     1058.93     24.10 o 
   5   3   7     1338.94     1304.11     36.02 o 
   6   3   7     1794.85     1665.67     50.26 o 
   7   3   7     1444.33     1405.76     47.64 o 
   8   3   7      444.25      454.80     61.83 o 
  -8   4   7      393.08      346.75     67.03 o 
  -7   4   7      673.71      715.44     68.50 o 
  -6   4   7      658.80      686.40     73.77 o 
  -5   4   7     1780.24     1795.61     63.24 o 
  -4   4   7      449.09      548.57     27.17 o 
  -3   4   7     2063.06     1942.25     43.17 o 
  -2   4   7     8278.67     8189.14    137.63 o 
  -1   4   7     8881.86     9797.54    187.50 o 
   0   4   7     8859.13     9302.82    152.94 o 
   1   4   7     7566.02     7685.02    127.41 o 
   2   4   7     2801.61     2784.09     51.80 o 
   3   4   7     1977.39     1859.76     36.17 o 
   4   4   7       21.36       11.65      6.33 o 
   5   4   7      387.35      449.93     18.17 o 
   6   4   7      981.39      986.93     34.05 o 
   7   4   7      932.08      861.76     45.66 o 
   8   4   7      197.09      204.71     24.50 o 
  -7   5   7      106.69      122.52     36.74 o 
  -6   5   7      201.29      173.05     44.16 o 
  -5   5   7      542.65      596.67     62.86 o 
  -4   5   7      946.94      858.81     33.81 o 
  -3   5   7     1497.98     1596.34     35.80 o 
  -2   5   7       47.04       59.07      7.19 o 
  -1   5   7      864.34     1278.57     55.58 o 
   0   5   7     1489.90     1882.29     69.75 o 
   1   5   7     1404.20     1858.54     64.54 o 
   2   5   7      432.90      451.16     13.93 o 
   3   5   7      215.46      260.52     10.24 o 
   4   5   7      244.50      243.97     13.00 o 
   5   5   7       69.98       69.93     10.02 o 
   6   5   7       32.77       23.19     12.75 o 
   7   5   7      262.86      242.04     21.51 o 
   8   5   7       84.08       86.46     18.97 o 
  -7   6   7      137.35      237.14     56.92 o 
  -6   6   7        4.70        0.00     29.89 o 
  -5   6   7      181.42      279.09     65.06 o 
  -4   6   7     1092.28     1108.04     72.26 o 
  -3   6   7     1966.94     1880.69     40.36 o 
  -2   6   7     1142.65     1061.87     29.66 o 
  -1   6   7     2194.34     2028.71     37.79 o 
   0   6   7     5208.31     5414.09     92.50 o 
   1   6   7    11726.86    12692.49    180.87 o 
   2   6   7     3315.43     3304.74     56.49 o 
   3   6   7     1889.11     1779.47     33.56 o 
   4   6   7     2625.19     2667.87     50.58 o 
   5   6   7      606.99      690.53     25.86 o 
   6   6   7      226.70      287.24     26.37 o 
   7   6   7      656.19      705.27     34.59 o 
   8   6   7      248.33      267.46     34.36 o 
  -7   7   7      184.77      258.09     51.58 o 
  -6   7   7     1515.13     1530.50     84.94 o 
  -5   7   7      678.13      636.38     52.49 o 
  -4   7   7       17.40       31.89     19.33 o 
  -3   7   7     3733.16     3676.10     82.35 o 
  -2   7   7     4508.41     4607.92     82.16 o 
  -1   7   7     1130.81     1104.46     31.94 o 
   0   7   7     4566.81     4666.09     71.92 o 
   1   7   7     3717.43     3896.36     65.14 o 
   2   7   7     2752.28     2855.80     50.38 o 
   3   7   7     3377.84     3315.71     55.68 o 
   4   7   7     2098.21     2031.30     38.87 o 
   5   7   7     1334.39     1276.50     34.45 o 
   6   7   7      120.70      177.98     19.02 o 
   7   7   7       11.40       17.19     19.68 o 
   8   7   7       27.62       56.06     24.07 o 
  -7   8   7      232.49      133.55     52.19 o 
  -6   8   7      126.89      135.36     31.45 o 
  -5   8   7       27.24       26.27     25.56 o 
  -4   8   7       60.61       99.13     25.62 o 
  -3   8   7      116.90      180.99     24.45 o 
  -2   8   7       45.07       78.99     10.81 o 
  -1   8   7      141.08      181.32     18.05 o 
   0   8   7       12.61       34.95      6.95 o 
   1   8   7      896.22      899.05     35.38 o 
   2   8   7      356.17      397.59     17.80 o 
   3   8   7      501.01      508.34     23.86 o 
   4   8   7        8.69       20.50      8.75 o 
   5   8   7        0.67        0.00      9.68 o 
   6   8   7      136.78      137.31     16.94 o 
   7   8   7      255.40      258.44     32.05 o 
   8   8   7       70.61       84.22     26.25 o 
  -6   9   7       73.16      167.60     50.47 o 
  -5   9   7        4.96       49.18     34.05 o 
  -4   9   7     1055.94      965.86     66.53 o 
  -3   9   7     4179.40     4218.08     95.41 o 
  -2   9   7     1155.39     1185.09     43.59 o 
  -1   9   7     1228.79     1189.22     46.58 o 
   0   9   7     2745.23     2623.75     52.36 o 
   1   9   7     3028.85     2838.83     55.95 o 
   2   9   7     2818.65     2869.03     61.51 o 
   3   9   7     2369.37     2472.81     56.85 o 
   4   9   7     2267.83     2322.41     55.35 o 
   5   9   7     1007.58     1016.02     30.38 o 
   6   9   7      482.18      480.60     34.03 o 
   7   9   7      399.92      444.99     39.35 o 
   8   9   7      257.05      323.97     48.36 o 
  -6  10   7      653.71      702.60     89.11 o 
  -5  10   7      571.92      582.31     75.56 o 
  -4  10   7      677.53      835.37    120.86 o 
  -3  10   7     1008.85      992.38     38.55 o 
  -2  10   7      670.13      630.00     37.16 o 
  -1  10   7     2459.75     2444.09     67.25 o 
   0  10   7     4805.74     4776.51     97.66 o 
   1  10   7     1895.35     1889.93     44.47 o 
   2  10   7     2333.91     2369.87     58.23 o 
   3  10   7      935.39      911.70     30.01 o 
   4  10   7      554.68      529.81     24.39 o 
   5  10   7      768.77      743.30     29.97 o 
   6  10   7      282.67      282.75     21.85 o 
   7  10   7       28.69       12.66     18.13 o 
   8  10   7       32.29       43.43     25.08 o 
  -5  11   7       75.00        0.00     28.03 o 
  -4  11   7      183.20      160.01     30.49 o 
  -3  11   7       51.25       72.98     17.42 o 
  -2  11   7       13.87       19.27     13.01 o 
  -1  11   7       10.51        2.13     11.30 o 
   0  11   7      158.06      176.40     28.52 o 
   1  11   7      338.36      335.07     20.08 o 
   2  11   7        1.03        5.31      9.47 o 
   3  11   7      164.14      134.67     16.11 o 
   4  11   7      434.91      441.16     23.50 o 
   5  11   7       29.10       18.86     11.86 o 
   6  11   7       51.09       53.80     13.63 o 
   7  11   7      189.86      201.12     25.21 o 
   8  11   7      116.11      130.40     45.28 o 
  -5  12   7      215.57      315.85     62.51 o 
  -4  12   7      220.93      286.48     38.07 o 
  -3  12   7      194.17      238.69     23.77 o 
  -2  12   7     1139.29     1099.73     43.16 o 
  -1  12   7     2806.84     2823.54    125.84 o 
   0  12   7     2824.49     2695.63     74.57 o 
   1  12   7     2143.64     2179.91     56.16 o 
   2  12   7     1044.07     1031.97     34.90 o 
   3  12   7      707.34      698.14     34.49 o 
   4  12   7     1243.27     1304.19     52.06 o 
   5  12   7      874.63      954.42     35.33 o 
   6  12   7      735.62      762.95     30.40 o 
   7  12   7      451.01      490.70     48.98 o 
  -4  13   7      532.18      480.17     64.88 o 
  -3  13   7      614.66      612.39     35.31 o 
  -2  13   7      901.32      874.37     39.60 o 
  -1  13   7      364.71      347.34     26.37 o 
   0  13   7      267.81      288.37     23.77 o 
   1  13   7      751.43      810.55     54.53 o 
   2  13   7      868.76      744.50     30.64 o 
   3  13   7      637.94      728.41     31.26 o 
   4  13   7      660.71      667.28     29.80 o 
   5  13   7      459.68      448.60     26.52 o 
   6  13   7      119.68       98.59     16.87 o 
   7  13   7       35.34       38.25     19.74 o 
  -3  14   7        1.76       24.60     16.08 o 
  -2  14   7       10.62       15.79     15.20 o 
  -1  14   7       23.71       40.43     15.85 o 
   0  14   7      464.27      392.78     37.44 o 
   1  14   7      345.16      292.16     28.16 o 
   2  14   7        4.92       25.27     12.42 o 
   3  14   7       51.45       48.23     15.44 o 
   4  14   7       41.14       55.00     14.88 o 
   5  14   7        8.75       31.02     15.12 o 
   6  14   7       93.44       87.44     18.47 o 
  -3  15   7      734.98      713.51     41.19 o 
  -2  15   7      690.74      635.53     37.69 o 
  -1  15   7      563.68      543.90     53.89 o 
   0  15   7      747.47      751.21     37.65 o 
   1  15   7      658.04      699.89     40.70 o 
   2  15   7      918.74      951.55     41.45 o 
   3  15   7     1088.19     1121.02     51.16 o 
   4  15   7      757.73      817.30     48.02 o 
   5  15   7      589.06      568.56     30.50 o 
   6  15   7      303.90      323.29     30.72 o 
  -1  16   7      244.03      261.10     26.46 o 
   0  16   7      433.89      455.20     31.39 o 
   1  16   7      383.45      412.44     29.89 o 
   2  16   7      266.68      247.63     24.53 o 
   3  16   7      247.53      240.77     35.50 o 
   4  16   7      188.18      176.79     34.03 o 
   5  16   7      230.75      186.26     22.11 o 
   0  17   7        8.43       21.72     17.17 o 
   1  17   7        1.02        0.48     15.90 o 
   2  17   7      125.75      115.21     40.44 o 
   3  17   7      173.54      139.88     25.91 o 
  -2 -13   8       11.90       38.67     42.31 o 
  -1 -13   8       11.90       44.11     41.87 o 
   0 -13   8        0.80        0.00     30.40 o 
  -4 -12   8      414.92      391.65     61.79 o 
  -3 -12   8      382.28      299.72     88.75 o 
  -2 -12   8      599.02      587.92     66.64 o 
  -1 -12   8      368.25      351.07    112.01 o 
   0 -12   8      397.36      393.14     50.25 o 
   1 -12   8      463.16      460.17     31.39 o 
   2 -12   8      566.25      576.51     39.58 o 
  -5 -11   8      569.97      502.85     38.21 o 
  -4 -11   8       87.89       74.49     46.49 o 
  -3 -11   8       82.95      188.18     45.88 o 
  -2 -11   8      360.28      390.26     55.88 o 
  -1 -11   8      211.90      263.92     34.87 o 
   0 -11   8      238.34      278.28     41.58 o 
   1 -11   8      300.94      278.31     39.10 o 
   2 -11   8      103.63      105.47     22.19 o 
   3 -11   8      246.35      163.05     24.42 o 
  -6 -10   8        2.90       30.17     31.58 o 
  -5 -10   8        9.88        8.60     14.64 o 
  -4 -10   8        3.98       19.44     35.15 o 
  -3 -10   8       64.44        0.00     31.42 o 
  -2 -10   8      324.51      308.01     37.54 o 
  -1 -10   8       26.48       43.54     21.40 o 
   0 -10   8       39.94       38.75     24.58 o 
   1 -10   8      285.66      339.40     23.49 o 
   2 -10   8      324.85      271.23     25.92 o 
   3 -10   8      256.25      212.07     24.46 o 
   4 -10   8      778.70      729.23     43.70 o 
  -6  -9   8      293.78      316.23     33.71 o 
  -5  -9   8      699.00      713.25     49.09 o 
  -4  -9   8      328.20      342.72     23.29 o 
  -3  -9   8      567.89      548.07     76.56 o 
  -2  -9   8      753.65      714.88     38.05 o 
  -1  -9   8      785.65      906.68     67.74 o 
   0  -9   8     2301.74     2208.66    154.49 o 
   1  -9   8     2177.54     2133.04     97.17 o 
   2  -9   8      879.61     1033.85     40.30 o 
   3  -9   8     1111.17     1227.02     47.20 o 
   4  -9   8      436.66      486.93     56.34 o 
   5  -9   8      338.41      321.16     40.72 o 
  -7  -8   8      103.84      106.24     31.83 o 
  -6  -8   8      290.75      262.46     31.91 o 
  -5  -8   8      313.08      334.45     78.39 o 
  -4  -8   8      185.26      168.73     18.57 o 
  -3  -8   8     1234.90     1072.34    134.74 o 
  -2  -8   8      822.32      768.17     88.00 o 
  -1  -8   8      356.93      411.85     28.38 o 
   0  -8   8      119.98      170.41     40.25 o 
   1  -8   8      136.88      106.90     28.12 o 
   2  -8   8      488.89      490.16     26.64 o 
   3  -8   8      250.79      223.36     22.01 o 
   4  -8   8       47.71       10.23     20.49 o 
   5  -8   8       24.03       19.77     18.47 o 
  -7  -7   8        0.23        4.14     26.99 o 
  -6  -7   8       66.45       61.85     38.20 o 
  -5  -7   8      325.71      233.95     25.95 o 
  -4  -7   8       64.06       57.25     11.74 o 
  -3  -7   8      176.68      299.42     88.35 o 
  -2  -7   8       88.37       96.22     17.78 o 
  -1  -7   8      116.84      101.90     22.79 o 
   0  -7   8     1175.07     1145.55     88.09 o 
   1  -7   8     2909.63     2795.13     89.37 o 
   2  -7   8      572.14      602.60     29.03 o 
   3  -7   8       90.15       86.08     16.91 o 
   4  -7   8      460.92      451.46     30.04 o 
   5  -7   8      433.83      491.28     42.39 o 
   6  -7   8      249.01      256.18     29.12 o 
  -7  -6   8      101.03      153.38     30.41 o 
  -6  -6   8      493.07      486.08     38.17 o 
  -5  -6   8     1679.86     1533.01     60.80 o 
  -4  -6   8      815.35      835.11     61.04 o 
  -3  -6   8     2647.51     2686.64    118.90 o 
  -2  -6   8     3129.33     3214.62     75.02 o 
  -1  -6   8     2786.87     2758.36     71.70 o 
   0  -6   8     1027.86      891.51     31.26 o 
   1  -6   8      832.44      850.33     33.92 o 
   2  -6   8     3383.69     3402.95     83.92 o 
   3  -6   8     1937.33     1991.26     58.39 o 
   4  -6   8       47.85       63.64     16.34 o 
   5  -6   8      554.37      498.05     32.60 o 
   6  -6   8      566.20      539.47     36.79 o 
  -7  -5   8       92.52       90.32     27.12 o 
  -6  -5   8       50.70       64.72     26.94 o 
  -5  -5   8      221.21      223.11     25.89 o 
  -4  -5   8      772.51      851.00     53.95 o 
  -3  -5   8     1037.45     1013.46     96.99 o 
  -2  -5   8     1075.69     1048.24     32.65 o 
  -1  -5   8      512.65      557.97     24.93 o 
   0  -5   8     1316.50     1457.20     57.93 o 
   1  -5   8      122.94      115.68     17.02 o 
   2  -5   8      121.72      131.09     14.60 o 
   3  -5   8      187.56      181.16     35.64 o 
   4  -5   8       62.95       44.55     15.45 o 
   5  -5   8      551.00      472.52     23.13 o 
   6  -5   8       12.04        0.00     12.90 o 
   7  -5   8       46.75       19.83     16.75 o 
  -8  -4   8       54.08       48.55     33.91 o 
  -7  -4   8       64.50       62.14     27.41 o 
  -6  -4   8      163.70      208.14     35.90 o 
  -5  -4   8      104.80      126.58     22.98 o 
  -4  -4   8        4.10       57.67     16.97 o 
  -3  -4   8     1106.63     1180.95     80.24 o 
  -2  -4   8     1048.35     1074.36     37.60 o 
  -1  -4   8      986.07      919.12     32.61 o 
   0  -4   8      937.85      909.30     27.57 o 
   1  -4   8     1627.83     1681.34     40.04 o 
   2  -4   8      505.08      516.13     20.57 o 
   3  -4   8     1147.49     1053.63     51.07 o 
   4  -4   8     3217.65     3368.81    102.55 o 
   5  -4   8     2452.30     2324.89     60.02 o 
   6  -4   8      311.47      302.58     23.03 o 
   7  -4   8      253.48      304.88     25.77 o 
  -8  -3   8      372.21      392.58     48.23 o 
  -7  -3   8      306.04      404.93     31.64 o 
  -6  -3   8     1066.23     1030.83     83.58 o 
  -5  -3   8     1235.52     1304.95     54.81 o 
  -4  -3   8      676.13      671.04     38.82 o 
  -3  -3   8     1642.56     1356.20     47.07 o 
  -2  -3   8     3369.10     3285.39     72.25 o 
  -1  -3   8     2278.71     2385.82     64.70 o 
   0  -3   8     5463.52     5923.54    110.89 o 
   1  -3   8     4885.27     4981.43     92.27 o 
   2  -3   8     4153.55     4281.10     74.37 o 
   3  -3   8     2605.69     2470.51     64.92 o 
   4  -3   8      882.69      911.74     30.42 o 
   5  -3   8      678.83      703.02     29.15 o 
   6  -3   8     1110.71     1027.22     37.82 o 
   7  -3   8      662.56      627.60     33.30 o 
  -8  -2   8      216.71      156.88     21.65 o 
  -7  -2   8      294.76      257.10     27.01 o 
  -6  -2   8      492.24      487.99     28.42 o 
  -5  -2   8      465.66      454.04     66.86 o 
  -4  -2   8      814.87      805.07     61.35 o 
  -3  -2   8      146.42      106.74     13.81 o 
  -2  -2   8       25.38       40.45      7.26 o 
  -1  -2   8      222.15      170.89     28.82 o 
   0  -2   8     2952.41     3654.73     71.66 o 
   1  -2   8       23.86       24.40      5.72 o 
   2  -2   8       94.98      105.63     10.63 o 
   3  -2   8      438.63      443.94     17.13 o 
   4  -2   8        3.71        7.50      8.78 o 
   5  -2   8        8.30        0.00     10.18 o 
   6  -2   8      103.63      112.72     17.27 o 
   7  -2   8       64.66       40.43     17.17 o 
  -8  -1   8       41.02       60.83     24.82 o 
  -7  -1   8        0.66        0.00     16.88 o 
  -6  -1   8      198.55      172.36     42.39 o 
  -5  -1   8      389.07      392.13     24.25 o 
  -4  -1   8     1115.43     1088.24     68.41 o 
  -3  -1   8      936.66      954.70     63.44 o 
  -2  -1   8      306.05      225.30     13.02 o 
  -1  -1   8      617.45      598.04     16.27 o 
   0  -1   8     7167.65     7393.69    121.07 o 
   1  -1   8    12194.03    13722.16    218.82 o 
   2  -1   8     6096.30     6214.70     91.81 o 
   3  -1   8     2708.86     2525.16     48.29 o 
   4  -1   8     1498.62     1435.27     36.24 o 
   5  -1   8      821.09      865.12     32.14 o 
   6  -1   8     1125.43     1203.88     40.66 o 
   7  -1   8      677.98      660.24     37.64 o 
   8  -1   8      322.76      247.74     35.13 o 
  -8   0   8      550.56      514.57     71.20 o 
  -7   0   8      418.26      426.81     32.26 o 
  -6   0   8     1049.06     1114.51     45.14 o 
  -5   0   8     1573.09     1518.04     50.45 o 
  -4   0   8     2331.29     2213.87     56.68 o 
  -3   0   8     2482.81     2463.76     58.72 o 
  -2   0   8     4423.76     4387.90     77.84 o 
  -1   0   8     6908.48     7938.92    141.78 o 
   0   0   8     5734.88     5352.47     97.84 o 
   1   0   8      198.76       82.16     12.06 o 
   2   0   8     4303.18     4551.25     84.51 o 
   3   0   8     6397.95     6811.34    106.71 o 
   4   0   8     3436.94     3384.58     75.67 o 
   5   0   8      757.45      800.15     29.67 o 
   6   0   8      422.88      476.87     29.36 o 
   7   0   8      140.71      151.75     23.72 o 
   8   0   8      232.77      188.55     39.53 o 
  -8   1   8      215.43      237.29     42.90 o 
  -7   1   8      201.82      213.84     25.90 o 
  -6   1   8       32.89       42.50     17.05 o 
  -5   1   8       99.70      113.94     17.56 o 
  -4   1   8       22.49       70.79     12.46 o 
  -3   1   8      466.90      463.99     34.10 o 
  -2   1   8      508.54      616.57     55.41 o 
  -1   1   8      781.64     1113.03     66.27 o 
   0   1   8      516.02      619.98     30.99 o 
   1   1   8       15.03       15.22      5.31 o 
   2   1   8      167.76      139.21     12.96 o 
   3   1   8        5.89       11.70      5.89 o 
   4   1   8      251.43      267.99     21.48 o 
   5   1   8       40.16       57.09     15.43 o 
   6   1   8       50.08       17.58     13.26 o 
   7   1   8       97.48       83.80     22.89 o 
   8   1   8      101.22       74.02     31.31 o 
  -8   2   8       34.43       66.45     38.14 o 
  -7   2   8       52.74       63.74     20.30 o 
  -6   2   8      864.15      869.83     41.27 o 
  -5   2   8     1319.61     1341.94     57.47 o 
  -4   2   8      637.07      729.27     50.35 o 
  -3   2   8      721.02      778.73     57.20 o 
  -2   2   8     5524.64     6241.84    170.00 o 
  -1   2   8     6727.61     6299.05    117.93 o 
   0   2   8     4349.28     4419.83     80.98 o 
   1   2   8      525.59      385.14     16.01 o 
   2   2   8     1953.69     1632.94     40.28 o 
   3   2   8     1983.18     1868.14     38.45 o 
   4   2   8     2855.38     2834.25     65.79 o 
   5   2   8     1938.35     1875.96     49.84 o 
   6   2   8     1243.57     1269.67     41.13 o 
   7   2   8      723.96      722.69     62.81 o 
   8   2   8      623.08      509.59     55.89 o 
  -7   3   8      614.37      585.33     59.11 o 
  -6   3   8      588.34      618.14     36.12 o 
  -5   3   8     1193.38     1228.78     75.90 o 
  -4   3   8     2573.45     2778.89     83.28 o 
  -3   3   8     6481.27     6654.70    150.21 o 
  -2   3   8     5960.81     5910.56    109.68 o 
  -1   3   8     5349.79     5119.90     87.16 o 
   0   3   8     9564.74    10669.45    172.50 o 
   1   3   8     4574.22     4684.47     79.61 o 
   2   3   8     1384.90     1217.32     32.81 o 
   3   3   8     3377.77     3398.94     63.18 o 
   4   3   8     1889.90     2047.05     44.82 o 
   5   3   8     1130.59     1152.30     42.84 o 
   6   3   8     1208.53     1197.36     40.04 o 
   7   3   8      537.82      564.41     35.01 o 
   8   3   8      162.06      175.11     39.19 o 
  -7   4   8      128.77       77.23     85.88 o 
  -6   4   8      478.11      450.63     84.41 o 
  -5   4   8      385.58      376.32     35.61 o 
  -4   4   8      228.62      264.12     23.15 o 
  -3   4   8      246.13      200.23     29.01 o 
  -2   4   8      526.79      754.22     50.43 o 
  -1   4   8     1453.69     1783.69     47.69 o 
   0   4   8       53.52       82.21     10.18 o 
   1   4   8       12.66       49.99      8.22 o 
   2   4   8       18.21       37.79      5.87 o 
   3   4   8       14.00       33.96      6.57 o 
   4   4   8      144.83      110.13     12.01 o 
   5   4   8      180.70      247.88     16.31 o 
   6   4   8      125.05      175.36     18.15 o 
   7   4   8      132.16      147.64     20.35 o 
   8   4   8       80.83       69.64     25.74 o 
  -7   5   8      282.62      288.96     97.96 o 
  -6   5   8      301.79      323.45     56.42 o 
  -5   5   8      378.92      428.17     48.17 o 
  -4   5   8      404.74      413.66     28.77 o 
  -3   5   8     1212.62     1201.41     32.22 o 
  -2   5   8     2685.18     2409.26     62.57 o 
  -1   5   8     4240.18     4103.26     73.46 o 
   0   5   8     7183.20     8158.57    127.95 o 
   1   5   8     6686.17     7040.41    111.37 o 
   2   5   8     2482.86     2389.52     43.03 o 
   3   5   8     1040.35      945.86     21.31 o 
   4   5   8     1657.23     1494.28     36.14 o 
   5   5   8     2985.07     3012.77     72.24 o 
   6   5   8     1555.14     1653.60     51.38 o 
   7   5   8      722.64      746.73     46.10 o 
   8   5   8      337.37      378.85     34.05 o 
  -7   6   8      910.93      620.24     82.15 o 
  -6   6   8      720.55      738.59     82.37 o 
  -5   6   8     1291.48     1360.48    104.16 o 
  -4   6   8     2621.87     2624.70     86.86 o 
  -3   6   8     2622.59     2541.13     55.53 o 
  -2   6   8     3174.71     3128.59     68.31 o 
  -1   6   8     2881.72     2822.42     54.25 o 
   0   6   8     1431.72     1464.31     27.65 o 
   1   6   8     3215.37     3056.12     49.44 o 
   2   6   8     2451.19     2513.52     47.54 o 
   3   6   8     2605.20     2521.35     41.51 o 
   4   6   8      294.89      281.21     17.20 o 
   5   6   8     1051.76     1048.10     37.91 o 
   6   6   8     1381.97     1237.34     44.01 o 
   7   6   8      205.87      238.24     24.02 o 
   8   6   8       26.55       36.16     20.45 o 
  -7   7   8        0.75        0.00     34.27 o 
  -6   7   8      116.69      124.81     44.59 o 
  -5   7   8      682.58      630.67     53.34 o 
  -4   7   8      568.42      520.75     50.83 o 
  -3   7   8        1.79       59.58     14.79 o 
  -2   7   8       89.95      109.09     10.47 o 
  -1   7   8      421.40      434.10     15.51 o 
   0   7   8      248.01      304.96     27.63 o 
   1   7   8       27.51       91.16     11.96 o 
   2   7   8      321.17      369.53     17.81 o 
   3   7   8        3.29       10.82      6.53 o 
   4   7   8      657.26      742.03     20.93 o 
   5   7   8      140.49      159.69     15.93 o 
   6   7   8       37.30       39.47     14.26 o 
   7   7   8       59.69       69.70     20.39 o 
   8   7   8       76.00       54.70     26.46 o 
  -6   8   8      173.80      229.87     46.85 o 
  -5   8   8     1312.18     1438.94     80.55 o 
  -4   8   8      635.27      753.09     54.99 o 
  -3   8   8      702.57      737.54     39.68 o 
  -2   8   8     2282.91     2178.70     51.70 o 
  -1   8   8     1969.48     1935.79     38.15 o 
   0   8   8     1518.24     1512.51     30.98 o 
   1   8   8     2873.78     2654.58     48.37 o 
   2   8   8     1872.68     1830.80     39.95 o 
   3   8   8     1975.82     1877.44     41.64 o 
   4   8   8     1843.22     1906.98     43.68 o 
   5   8   8     1303.96     1282.23     35.63 o 
   6   8   8      274.02      333.33     28.52 o 
   7   8   8      354.77      431.19     33.81 o 
   8   8   8      364.68      350.60     39.71 o 
  -6   9   8      237.85      352.49     67.10 o 
  -5   9   8      619.13      667.95     81.44 o 
  -4   9   8      191.35      128.31     53.44 o 
  -3   9   8     1822.88     1814.10     84.72 o 
  -2   9   8     5867.67     5633.97    120.45 o 
  -1   9   8     1480.37     1535.04     35.90 o 
   0   9   8     2223.96     2168.37     45.55 o 
   1   9   8     2261.35     2289.77     54.57 o 
   2   9   8     1026.62     1106.93     37.62 o 
   3   9   8     1067.45     1023.51     30.85 o 
   4   9   8      342.54      370.01     20.97 o 
   5   9   8      819.17      794.10     27.84 o 
   6   9   8      343.31      375.31     30.22 o 
   7   9   8        0.98        0.00     16.86 o 
   8   9   8       63.67       44.37     26.62 o 
  -6  10   8       27.30       26.74     39.00 o 
  -5  10   8        3.70       19.21     31.18 o 
  -4  10   8        1.59       31.97     32.33 o 
  -3  10   8       64.60      101.81     23.91 o 
  -2  10   8      156.37      174.86     29.74 o 
  -1  10   8      479.46      598.19     35.10 o 
   0  10   8        0.42       41.13     10.08 o 
   1  10   8      165.80      191.59     14.69 o 
   2  10   8       11.64       32.08     10.98 o 
   3  10   8       62.86       76.67     12.90 o 
   4  10   8      137.23      165.67     16.48 o 
   5  10   8       44.89       47.86     12.31 o 
   6  10   8      177.94      217.52     21.67 o 
   7  10   8      382.96      348.74     32.27 o 
   8  10   8       49.46       43.99     25.87 o 
  -5  11   8      306.38      325.89     63.66 o 
  -4  11   8      149.69      277.51     44.55 o 
  -3  11   8     2105.20     2073.92     76.30 o 
  -2  11   8     2142.71     1981.36     60.79 o 
  -1  11   8      548.57      549.89     43.90 o 
   0  11   8     2702.58     2526.78     62.36 o 
   1  11   8     2753.56     2821.43     67.67 o 
   2  11   8     1309.28     1282.73     39.31 o 
   3  11   8      366.00      419.89     23.68 o 
   4  11   8      275.68      361.10     33.50 o 
   5  11   8      959.05      995.22     35.60 o 
   6  11   8      543.53      631.33     38.58 o 
   7  11   8      152.07      196.31     27.34 o 
  -5  12   8      455.04      381.81     67.67 o 
  -4  12   8      405.74      343.55     41.36 o 
  -3  12   8      627.02      580.38     40.42 o 
  -2  12   8     1048.33      969.97     40.72 o 
  -1  12   8      908.21      940.35     57.43 o 
   0  12   8     1280.63     1326.35     50.94 o 
   1  12   8      770.61      793.03     33.07 o 
   2  12   8      603.58      600.97     34.29 o 
   3  12   8      403.61      465.18     25.22 o 
   4  12   8       54.96       60.29     14.13 o 
   5  12   8       12.54       19.81     13.07 o 
   6  12   8        5.16        5.52     13.83 o 
   7  12   8       14.64       19.73     21.83 o 
  -4  13   8       22.26       24.72     24.33 o 
  -3  13   8        0.08        2.12     18.80 o 
  -2  13   8       16.58       12.34     14.95 o 
  -1  13   8      135.88      128.15     19.25 o 
   0  13   8      274.49      265.64     32.49 o 
   1  13   8       56.71       58.59     16.58 o 
   2  13   8        3.37        0.00     11.05 o 
   3  13   8       29.25       38.49     13.36 o 
   4  13   8      210.42      235.97     21.62 o 
   5  13   8      264.90      269.89     22.46 o 
   6  13   8      183.41      202.66     19.64 o 
   7  13   8      143.69      150.88     26.04 o 
  -3  14   8      665.66      584.04     64.60 o 
  -2  14   8      494.63      527.96     34.03 o 
  -1  14   8      558.65      660.07     62.52 o 
   0  14   8      368.83      433.56     29.24 o 
   1  14   8      275.50      321.91     26.14 o 
   2  14   8      754.34      761.18     32.80 o 
   3  14   8      762.06      824.71     34.86 o 
   4  14   8      710.80      669.06     32.76 o 
   5  14   8      506.06      499.50     29.18 o 
   6  14   8      230.18      252.52     24.60 o 
  -2  15   8      130.32      105.82     27.91 o 
  -1  15   8      158.46      166.72     28.22 o 
   0  15   8      227.34      269.98     25.73 o 
   1  15   8      147.33      152.21     20.76 o 
   2  15   8      234.71      250.61     25.12 o 
   3  15   8      409.16      423.41     43.09 o 
   4  15   8      127.75       97.39     18.51 o 
   5  15   8        3.50       18.83     16.03 o 
  -1  16   8       58.82       80.73     20.66 o 
   0  16   8       17.12       15.84     16.90 o 
   1  16   8       42.78       26.69     28.32 o 
   2  16   8      109.36       85.34     19.96 o 
   3  16   8      235.97      242.80     23.67 o 
   4  16   8      180.69      202.40     23.13 o 
   5  16   8       75.34       69.42     19.34 o 
   1  17   8      500.22      510.76     38.31 o 
   2  17   8      363.74      398.98     40.54 o 
   3  17   8      309.36      334.08     40.92 o 
  -3 -12   9      181.13      241.66     84.81 o 
  -1 -12   9      152.30      137.37     34.64 o 
   0 -12   9      106.15      156.73     39.60 o 
   1 -12   9       40.15       53.04     19.73 o 
  -4 -11   9      267.68      214.90     52.72 o 
  -3 -11   9       69.15       84.48     41.03 o 
  -2 -11   9       32.43       74.77     66.24 o 
  -1 -11   9       16.79       21.49     28.34 o 
   0 -11   9       82.47       99.12     32.81 o 
   1 -11   9      328.83      321.49     24.02 o 
   2 -11   9      749.26      719.58     52.68 o 
  -5 -10   9      281.59      245.00     28.01 o 
  -4 -10   9      262.49      265.85     50.93 o 
  -3 -10   9      396.90      504.88     59.85 o 
  -2 -10   9     1432.03     1490.45    147.60 o 
  -1 -10   9     1017.60     1140.38     66.75 o 
   0 -10   9      864.35      867.12    102.40 o 
   1 -10   9     1357.17     1294.03     44.59 o 
   2 -10   9      775.75      696.57     41.21 o 
   3 -10   9      452.33      479.30     32.79 o 
  -6  -9   9      277.53      299.25     37.02 o 
  -5  -9   9      420.53      374.66     31.70 o 
  -4  -9   9       26.16       45.91     39.46 o 
  -3  -9   9        3.62       36.62     32.28 o 
  -2  -9   9      179.73      232.18     45.23 o 
  -1  -9   9      908.74      992.67    181.69 o 
   0  -9   9      384.57      462.04     36.37 o 
   1  -9   9      225.81      213.84     29.30 o 
   2  -9   9      179.95      137.21     18.72 o 
   3  -9   9       83.75       75.88     19.24 o 
   4  -9   9       18.24        0.00     17.35 o 
  -6  -8   9       38.20        6.53     36.24 o 
  -5  -8   9      115.12      108.20     22.65 o 
  -4  -8   9       48.96       68.41     18.65 o 
  -3  -8   9       17.27        0.00     27.77 o 
  -2  -8   9     1063.80     1005.47     69.94 o 
  -1  -8   9     1069.86     1071.15     42.50 o 
   0  -8   9      728.88      821.85     44.44 o 
   1  -8   9     1504.15     1349.85     57.88 o 
   2  -8   9     1107.83     1049.02     40.50 o 
   3  -8   9      353.60      456.00     60.74 o 
   4  -8   9      349.89      403.72     30.77 o 
   5  -8   9      151.46      154.36     25.94 o 
  -6  -7   9      398.73      401.23     56.32 o 
  -5  -7   9      694.71      651.70     39.41 o 
  -4  -7   9      467.24      520.42     44.69 o 
  -3  -7   9     1712.33     1970.66    102.10 o 
  -2  -7   9     1667.63     1490.62     60.23 o 
  -1  -7   9     1014.71      986.97     38.86 o 
   0  -7   9     3439.61     3639.73    123.53 o 
   1  -7   9     3990.73     3929.02    132.30 o 
   2  -7   9      689.97      694.84     33.29 o 
   3  -7   9     1283.27     1316.00     47.26 o 
   4  -7   9     1014.31     1034.06     43.65 o 
   5  -7   9      330.10      352.89     31.80 o 
  -7  -6   9      173.16      169.21     35.18 o 
  -6  -6   9      207.91      200.07     29.16 o 
  -5  -6   9       44.15       49.04     20.46 o 
  -4  -6   9      120.26      194.53     38.48 o 
  -3  -6   9      896.13      982.36     66.78 o 
  -2  -6   9      689.93      742.76     50.50 o 
  -1  -6   9      245.46      256.99     30.83 o 
   0  -6   9      150.12      115.78     21.83 o 
   1  -6   9      393.99      411.39     31.84 o 
   2  -6   9      364.81      390.87     23.15 o 
   3  -6   9     2019.33     1911.22     57.64 o 
   4  -6   9       96.37       69.13     17.60 o 
   5  -6   9        1.55        3.28     15.08 o 
   6  -6   9        0.51        0.00     18.54 o 
  -7  -5   9        9.89       66.09     30.74 o 
  -6  -5   9       11.61       35.06     21.30 o 
  -5  -5   9      631.56      594.31     38.02 o 
  -4  -5   9       70.51       77.82     18.79 o 
  -3  -5   9      587.34      624.00     53.57 o 
  -2  -5   9     1792.51     1685.51     61.70 o 
  -1  -5   9      996.12      920.09     30.56 o 
   0  -5   9      507.10      535.98     24.54 o 
   1  -5   9      469.94      483.37     26.71 o 
   2  -5   9     1451.16     1448.91     64.05 o 
   3  -5   9     3197.29     3107.25     81.00 o 
   4  -5   9      391.57      422.45     27.86 o 
   5  -5   9      122.72      189.74     23.30 o 
   6  -5   9      475.93      521.43     54.33 o 
  -7  -4   9      391.09      476.29     64.77 o 
  -6  -4   9      403.65      399.76     36.62 o 
  -5  -4   9     1325.45     1324.27    109.51 o 
  -4  -4   9     1771.14     1832.21     64.76 o 
  -3  -4   9     1939.45     1926.54     62.87 o 
  -2  -4   9     1333.14     1263.39     49.49 o 
  -1  -4   9     1369.39     1380.79     39.42 o 
   0  -4   9     3506.04     3598.16     73.68 o 
   1  -4   9     2420.88     2345.15     62.05 o 
   2  -4   9      842.69      888.61     32.41 o 
   3  -4   9     1967.79     1966.18     57.05 o 
   4  -4   9      756.21      755.01     36.52 o 
   5  -4   9     1603.82     1488.61     53.87 o 
   6  -4   9      933.80      835.36     34.77 o 
   7  -4   9       92.58      122.97     25.99 o 
  -7  -3   9      107.47       87.95     27.79 o 
  -6  -3   9      348.12      440.18     44.60 o 
  -5  -3   9      591.83      597.57     53.50 o 
  -4  -3   9     2062.56     2136.44    141.50 o 
  -3  -3   9       77.79       78.92     13.19 o 
  -2  -3   9       38.76       45.54     20.96 o 
  -1  -3   9      852.04     1016.79     48.22 o 
   0  -3   9      395.15      563.91     26.24 o 
   1  -3   9        3.85       11.33      6.64 o 
   2  -3   9       30.28       14.01      9.10 o 
   3  -3   9      281.61      272.74     21.49 o 
   4  -3   9       97.02      116.31     12.86 o 
   5  -3   9        2.58        0.03     21.91 o 
   6  -3   9       12.40        2.77     14.49 o 
   7  -3   9        0.84        8.54     18.60 o 
  -7  -2   9       60.04       89.53     18.22 o 
  -6  -2   9      182.22      162.88     30.74 o 
  -5  -2   9      560.89      581.26     72.56 o 
  -4  -2   9       20.04       56.06     17.79 o 
  -3  -2   9       13.16        3.80     11.11 o 
  -2  -2   9     1385.86     1399.06     40.24 o 
  -1  -2   9     3970.96     4416.44     93.75 o 
   0  -2   9     2390.54     2062.77     49.33 o 
   1  -2   9      962.37      744.12     31.01 o 
   2  -2   9     2129.49     2083.42     67.25 o 
   3  -2   9     4032.80     4170.98     88.28 o 
   4  -2   9     1341.28     1314.51     42.35 o 
   5  -2   9     1279.53     1309.79     40.59 o 
   6  -2   9      830.02      875.01     37.53 o 
   7  -2   9      422.33      483.87     30.36 o 
  -7  -1   9      516.30      493.45     33.51 o 
  -6  -1   9      969.50      902.15     46.20 o 
  -5  -1   9     1047.94      986.54     37.88 o 
  -4  -1   9     2016.22     1965.74     77.20 o 
  -3  -1   9     1988.92     2146.86     60.53 o 
  -2  -1   9     1193.79     1106.91     30.90 o 
  -1  -1   9     1330.04     1286.08     30.48 o 
   0  -1   9     7260.47     7556.94    124.87 o 
   1  -1   9     2451.30     2646.46     51.76 o 
   2  -1   9      421.38      410.78     18.78 o 
   3  -1   9      949.07      821.55     26.92 o 
   4  -1   9     1314.55     1287.76     34.19 o 
   5  -1   9      646.94      598.19     27.23 o 
   6  -1   9      361.28      369.66     24.86 o 
   7  -1   9      264.72      238.38     37.32 o 
  -7   0   9      240.59      173.19     28.77 o 
  -6   0   9       77.67       91.98     18.95 o 
  -5   0   9       16.47       50.80     14.99 o 
  -4   0   9      581.79      639.94     58.86 o 
  -3   0   9      671.00      744.20     62.59 o 
  -2   0   9      181.97      208.67     22.83 o 
  -1   0   9       61.32       45.34     10.17 o 
   0   0   9       96.95      173.28     10.23 o 
   1   0   9     1150.90     1219.92     36.40 o 
   2   0   9      339.44      430.70     21.12 o 
   3   0   9        2.69        9.84      7.44 o 
   4   0   9       66.68       86.80     10.97 o 
   5   0   9       34.98       31.73     12.76 o 
   6   0   9      134.05      175.11     21.83 o 
   7   0   9       55.11       91.95     20.43 o 
   8   0   9        0.81        0.19     25.17 o 
  -7   1   9      156.26      156.73     25.26 o 
  -6   1   9      213.78      274.21     36.47 o 
  -5   1   9      263.54      307.04     24.68 o 
  -4   1   9     1056.45     1012.95     51.48 o 
  -3   1   9     1057.54     1019.75     31.86 o 
  -2   1   9     1409.35     1464.96     43.00 o 
  -1   1   9     3786.14     3407.81     58.00 o 
   0   1   9     4210.80     4345.85     71.55 o 
   1   1   9     1478.87     1361.22     29.12 o 
   2   1   9     4435.15     4483.97     93.19 o 
   3   1   9     2307.14     2322.59     55.10 o 
   4   1   9      858.24      739.29     27.09 o 
   5   1   9     1000.14     1008.66     34.02 o 
   6   1   9     1179.95     1224.22     46.07 o 
   7   1   9      522.71      616.01     43.65 o 
   8   1   9      299.33      322.28     38.84 o 
  -7   2   9      237.85      294.20     30.31 o 
  -6   2   9      249.88      316.47     27.61 o 
  -5   2   9     1206.77     1127.24     64.35 o 
  -4   2   9     2121.95     2180.43     63.92 o 
  -3   2   9     1260.08     1187.03     35.89 o 
  -2   2   9     2985.69     2875.37     62.34 o 
  -1   2   9     4011.02     3955.05     74.30 o 
   0   2   9     2841.22     3233.60     63.35 o 
   1   2   9      510.12      457.27     26.40 o 
   2   2   9     1704.54     1726.40     48.59 o 
   3   2   9     2484.28     2496.52     58.67 o 
   4   2   9     1591.72     1598.51     43.68 o 
   5   2   9      817.45      872.19     46.47 o 
   6   2   9      585.58      555.85     28.22 o 
   7   2   9       86.30      126.03     24.93 o 
   8   2   9       20.34       21.65     23.43 o 
  -7   3   9       83.46       83.12     25.70 o 
  -6   3   9        6.36       33.28     17.50 o 
  -5   3   9        7.15       37.86     15.03 o 
  -4   3   9       10.97       30.61     13.93 o 
  -3   3   9      246.91      247.21     38.23 o 
  -2   3   9      340.27      460.68     51.56 o 
  -1   3   9     1070.25     1530.61    104.72 o 
   0   3   9       54.90       84.99     10.81 o 
   1   3   9      822.98      907.54     26.94 o 
   2   3   9      154.63      191.72     16.94 o 
   3   3   9       78.09       67.55     10.88 o 
   4   3   9      800.24      810.37     34.73 o 
   5   3   9      421.86      482.99     28.78 o 
   6   3   9      187.66      176.72     18.55 o 
   7   3   9      195.90      154.21     22.57 o 
   8   3   9      248.44      237.47     42.24 o 
  -7   4   9      186.80      164.30     40.23 o 
  -6   4   9      161.46      220.09     44.76 o 
  -5   4   9      834.11      868.20     42.88 o 
  -4   4   9     1630.23     1705.27     60.30 o 
  -3   4   9     1522.01     1737.98     63.49 o 
  -2   4   9     4682.79     4599.90     87.04 o 
  -1   4   9     1853.95     1507.98     38.28 o 
   0   4   9      919.50      714.76     19.03 o 
   1   4   9     3250.03     3231.31     55.23 o 
   2   4   9     2380.83     2286.36     45.22 o 
   3   4   9     1210.68     1128.95     31.30 o 
   4   4   9     3115.44     3213.77     68.92 o 
   5   4   9     2679.24     2736.16     67.35 o 
   6   4   9     1519.27     1487.25     52.91 o 
   7   4   9      411.11      446.39     32.60 o 
   8   4   9      283.34      330.14     50.14 o 
  -7   5   9      197.51      250.83     55.70 o 
  -6   5   9      826.72      770.06     81.51 o 
  -5   5   9     1773.49     1710.76     80.18 o 
  -4   5   9     1467.14     1499.02     56.07 o 
  -3   5   9     2854.81     2861.82     90.70 o 
  -2   5   9     3892.94     3989.27     68.56 o 
  -1   5   9     1461.28     1482.12     30.67 o 
   0   5   9      254.77      214.01     11.35 o 
   1   5   9     2764.56     2556.24     45.73 o 
   2   5   9     1259.45     1281.67     32.15 o 
   3   5   9      578.79      605.43     22.51 o 
   4   5   9      315.86      323.78     18.49 o 
   5   5   9        6.10       23.17     10.95 o 
   6   5   9       30.88       42.66     14.51 o 
   7   5   9      111.96       93.24     20.81 o 
   8   5   9       69.71      112.71     31.19 o 
  -7   6   9       62.13       72.98     39.71 o 
  -6   6   9       73.10       75.20     36.99 o 
  -5   6   9       11.46       56.78     30.83 o 
  -4   6   9        0.08       27.83     15.74 o 
  -3   6   9      136.52      162.50     32.89 o 
  -2   6   9      126.89      147.66     20.20 o 
  -1   6   9       21.33       16.00      6.77 o 
   0   6   9      341.74      342.42     17.08 o 
   1   6   9       83.35      101.77     11.30 o 
   2   6   9       66.41      109.51     11.41 o 
   3   6   9      419.34      368.82     16.93 o 
   4   6   9     1055.83     1163.52     40.80 o 
   5   6   9     1173.19     1153.98     40.59 o 
   6   6   9     1040.72      996.18     39.51 o 
   7   6   9      154.67      116.17     19.69 o 
   8   6   9       81.31       84.31     22.03 o 
  -6   7   9      892.03      878.60     92.48 o 
  -5   7   9      556.63      550.63     71.40 o 
  -4   7   9      851.40      960.31     59.84 o 
  -3   7   9     2733.87     2624.45     79.57 o 
  -2   7   9     2948.45     2842.83     56.49 o 
  -1   7   9     1547.22     1532.07     30.33 o 
   0   7   9      818.34      777.25     19.18 o 
   1   7   9     1502.45     1381.63     27.67 o 
   2   7   9     1167.39     1038.63     24.53 o 
   3   7   9     2364.43     2213.52     46.65 o 
   4   7   9     1775.41     1852.62     48.92 o 
   5   7   9     1432.73     1455.05     46.68 o 
   6   7   9     1460.78     1408.88     47.97 o 
   7   7   9      581.48      617.11     34.77 o 
   8   7   9      326.24      355.61     41.35 o 
  -6   8   9      447.80      448.12     71.83 o 
  -5   8   9      617.23      600.27     54.10 o 
  -4   8   9      943.30      953.36     92.66 o 
  -3   8   9     1568.37     1474.03     74.08 o 
  -2   8   9     1758.24     1725.29     50.35 o 
  -1   8   9      753.81      836.76     22.26 o 
   0   8   9      478.17      496.93     23.96 o 
   1   8   9     1787.27     1879.62     35.19 o 
   2   8   9      876.40      972.93     29.08 o 
   3   8   9      810.57      796.88     27.27 o 
   4   8   9      305.31      284.28     15.95 o 
   5   8   9      135.31      101.12     18.13 o 
   6   8   9      594.78      564.09     31.95 o 
   7   8   9       89.71      136.21     23.98 o 
   8   8   9       19.28        0.00     24.66 o 
  -6   9   9        3.42       16.48     25.97 o 
  -5   9   9       24.28       26.44     24.14 o 
  -4   9   9        2.85       34.96     22.16 o 
  -3   9   9      681.38      693.26     40.61 o 
  -2   9   9      537.98      561.25     51.57 o 
  -1   9   9       50.98       69.82     10.33 o 
   0   9   9        4.72       31.79     14.20 o 
   1   9   9      604.83      620.50     39.57 o 
   2   9   9      192.30      188.10     16.99 o 
   3   9   9       52.72       59.47     11.69 o 
   4   9   9      450.70      507.20     25.96 o 
   5   9   9      778.92      783.48     39.23 o 
   6   9   9       89.50      178.60     24.36 o 
   7   9   9      171.00      233.69     28.28 o 
   8   9   9      393.07      295.26     64.34 o 
  -5  10   9      436.03      576.36     80.50 o 
  -4  10   9      642.14      682.03     80.36 o 
  -3  10   9      760.07      870.21     49.69 o 
  -2  10   9     3177.91     3317.39     92.23 o 
  -1  10   9     3410.49     3363.44     71.42 o 
   0  10   9     2809.51     2791.11     57.29 o 
   1  10   9     2741.89     2771.40     56.98 o 
   2  10   9     1218.53     1165.84     34.20 o 
   3  10   9     1439.77     1445.37     43.43 o 
   4  10   9      927.74     1011.98     34.34 o 
   5  10   9      663.45      713.57     29.32 o 
   6  10   9      524.44      583.90     37.50 o 
   7  10   9      308.92      373.56     44.55 o 
   8  10   9      309.12      349.95     75.57 o 
  -5  11   9      197.04      183.38     54.12 o 
  -4  11   9      479.57      466.47     69.54 o 
  -3  11   9      602.12      591.30     48.44 o 
  -2  11   9     1322.47     1223.05     75.94 o 
  -1  11   9     1451.27     1388.30     48.03 o 
   0  11   9     1528.56     1513.22     43.77 o 
   1  11   9      685.50      725.18     35.98 o 
   2  11   9       56.92       45.32     12.47 o 
   3  11   9      341.23      320.05     22.00 o 
   4  11   9      295.93      267.16     21.69 o 
   5  11   9      137.36      142.82     15.82 o 
   6  11   9       87.39      107.97     22.68 o 
   7  11   9       49.38       17.57     19.58 o 
  -4  12   9        3.95       41.51     35.56 o 
  -3  12   9       16.89       49.47     23.40 o 
  -2  12   9      450.66      418.36     62.89 o 
  -1  12   9       92.52      100.01     19.56 o 
   0  12   9      184.76      238.20     49.91 o 
   1  12   9      297.87      355.14     22.58 o 
   2  12   9       22.17       31.07     12.20 o 
   3  12   9      239.57      265.31     21.31 o 
   4  12   9      191.65      220.26     20.96 o 
   5  12   9      114.24      129.66     17.64 o 
   6  12   9      314.49      359.35     32.32 o 
   7  12   9      238.96      224.94     34.29 o 
  -4  13   9      684.46      681.96     83.30 o 
  -3  13   9      689.85      746.10     57.36 o 
  -2  13   9     1004.22     1035.72     53.80 o 
  -1  13   9      906.71      863.85     39.65 o 
   0  13   9      776.17      917.33     49.32 o 
   1  13   9      395.54      484.54     26.14 o 
   2  13   9      853.97      807.65     34.43 o 
   3  13   9     1424.20     1416.55     45.47 o 
   4  13   9      346.78      435.49     27.52 o 
   5  13   9      200.30      223.60     22.21 o 
   6  13   9      269.42      286.68     23.78 o 
   7  13   9       97.30       98.09     24.32 o 
  -3  14   9      205.86      141.01     59.21 o 
  -2  14   9       94.94       71.66     27.03 o 
  -1  14   9      340.81      361.52     48.36 o 
   0  14   9      372.56      377.60     28.36 o 
   1  14   9      241.36      206.78     22.51 o 
   2  14   9      337.12      274.68     22.31 o 
   3  14   9      213.90      207.52     28.46 o 
   4  14   9        8.29        1.74     14.23 o 
   5  14   9        0.54        7.09     15.41 o 
   6  14   9       19.33       16.95     15.36 o 
  -2  15   9      121.20      124.56     26.79 o 
  -1  15   9       20.37       17.47     17.38 o 
   0  15   9       49.53       33.72     16.85 o 
   1  15   9      122.51      110.09     20.51 o 
   2  15   9      194.56      208.18     24.21 o 
   3  15   9      226.52      239.46     22.91 o 
   4  15   9      130.42      148.21     20.65 o 
   5  15   9      147.72      138.16     26.52 o 
  -1  16   9      409.58      485.33     34.89 o 
   0  16   9      498.56      523.23     35.65 o 
   1  16   9      613.37      590.80     36.62 o 
   2  16   9      768.19      743.05     40.23 o 
   3  16   9      390.07      352.72     27.27 o 
   4  16   9      284.65      260.27     25.34 o 
   1  17   9      104.36      126.77     23.13 o 
   2  17   9      111.85       71.92     21.52 o 
  -3 -11  10      344.97      284.96     72.26 o 
  -1 -11  10      410.64      444.72     40.59 o 
   0 -11  10      330.47      336.61     36.93 o 
   1 -11  10      352.55      355.49     30.89 o 
  -4 -10  10       43.51       48.90     42.26 o 
  -3 -10  10      152.79      207.39     48.24 o 
  -1 -10  10      161.67      195.13     28.66 o 
   0 -10  10      241.55      225.41     31.19 o 
   1 -10  10        2.79        0.00     14.05 o 
   2 -10  10       50.53       23.99     17.61 o 
   3 -10  10       30.08       21.27     26.45 o 
  -5  -9  10        2.97        4.73     20.92 o 
  -4  -9  10      145.13       92.15     41.66 o 
  -3  -9  10      130.95      140.91     40.64 o 
  -2  -9  10      255.67      298.86     64.09 o 
  -1  -9  10      317.82      285.32     40.43 o 
   0  -9  10     1126.91     1092.11     54.85 o 
   1  -9  10     1471.27     1319.68     61.94 o 
   2  -9  10      503.36      554.80     31.32 o 
   3  -9  10      220.15      261.05     26.42 o 
  -6  -8  10      295.61      303.29     48.64 o 
  -5  -8  10      494.51      525.93     77.38 o 
  -4  -8  10      152.03      170.44     47.30 o 
  -3  -8  10      131.34      143.81     37.88 o 
  -2  -8  10     1351.33     1458.60    101.58 o 
  -1  -8  10     2778.24     2771.84    140.46 o 
   0  -8  10     1183.03     1277.80     56.04 o 
   1  -8  10      305.20      388.83     35.68 o 
   2  -8  10      542.64      605.44     31.06 o 
   3  -8  10      558.73      529.33     32.30 o 
   4  -8  10      443.80      403.16     55.35 o 
  -6  -7  10       29.41       24.71     29.99 o 
  -5  -7  10      138.00      168.53     58.94 o 
  -4  -7  10       94.23      132.36     20.14 o 
  -3  -7  10      312.04      297.11     43.91 o 
  -2  -7  10       28.64       15.09     25.67 o 
  -1  -7  10      205.63      241.06     32.26 o 
   0  -7  10        3.68       10.08     17.68 o 
   1  -7  10      142.26      150.61     24.92 o 
   2  -7  10        9.99       19.09     13.74 o 
   3  -7  10       73.26       57.60     15.87 o 
   4  -7  10       40.26       39.77     22.46 o 
   5  -7  10        0.58        1.48     17.19 o 
  -6  -6  10      124.87       94.76     26.73 o 
  -5  -6  10      296.86      281.49     48.84 o 
  -4  -6  10      473.93      478.93     30.77 o 
  -3  -6  10      435.65      464.21     50.10 o 
  -2  -6  10      780.07      904.48    105.60 o 
  -1  -6  10      995.91      919.74     51.80 o 
   0  -6  10     1992.63     1879.97     57.19 o 
   1  -6  10     2531.33     2471.79     82.80 o 
   2  -6  10      872.62      875.09     35.03 o 
   3  -6  10      283.76      329.15     45.69 o 
   4  -6  10      666.52      763.95     38.50 o 
   5  -6  10      494.79      550.25     36.27 o 
  -7  -5  10      150.68      250.14     39.85 o 
  -6  -5  10      329.41      279.29     33.97 o 
  -5  -5  10      877.57      839.93     45.99 o 
  -4  -5  10      782.40      846.99     40.89 o 
  -3  -5  10     1753.70     1898.79     61.52 o 
  -2  -5  10     1921.53     1785.07     88.12 o 
  -1  -5  10     1414.33     1394.70     41.85 o 
   0  -5  10      936.98      978.66     37.92 o 
   1  -5  10     1130.66     1048.03     39.75 o 
   2  -5  10     1064.94     1043.81     53.06 o 
   3  -5  10     3048.14     2974.78     79.55 o 
   4  -5  10      919.31      843.44     35.61 o 
   5  -5  10       45.65       63.58     18.74 o 
   6  -5  10      144.58      155.68     39.33 o 
  -7  -4  10       93.16       66.36     31.79 o 
  -6  -4  10       51.63      100.82     24.95 o 
  -5  -4  10      256.82      165.26     47.94 o 
  -4  -4  10       43.43       45.15     17.89 o 
  -3  -4  10     1524.35     1619.78    107.89 o 
  -2  -4  10        2.41       10.98     20.88 o 
  -1  -4  10        8.87       17.73     10.17 o 
   0  -4  10      324.93      369.78     23.38 o 
   1  -4  10       35.69       38.48      9.54 o 
   2  -4  10       15.93       11.85     11.63 o 
   3  -4  10        6.20        0.00     12.11 o 
   4  -4  10       11.59       19.68     14.92 o 
   5  -4  10       19.69       36.03     17.11 o 
   6  -4  10      247.27      213.96     18.65 o 
  -7  -3  10      145.81      124.02     34.03 o 
  -6  -3  10       78.96       83.47     27.37 o 
  -5  -3  10     1030.55      975.84     49.04 o 
  -4  -3  10     1864.45     1777.39     65.12 o 
  -3  -3  10     1351.58     1258.08     42.06 o 
  -2  -3  10     1217.47     1176.04     41.50 o 
  -1  -3  10     1161.53     1004.15     32.21 o 
   0  -3  10     1457.12     1373.73     43.42 o 
   1  -3  10     2313.90     2454.10     55.92 o 
   2  -3  10      803.13      836.22     41.02 o 
   3  -3  10     3080.09     3074.48     78.94 o 
   4  -3  10     1748.28     1726.51     54.89 o 
   5  -3  10      694.78      724.96     38.40 o 
   6  -3  10      712.76      707.51     32.91 o 
   7  -3  10      324.08      376.15     28.09 o 
  -7  -2  10      429.87      389.20     41.03 o 
  -6  -2  10      709.02      709.87     46.89 o 
  -5  -2  10      740.97      799.78     44.90 o 
  -4  -2  10     2025.16     2058.43    103.63 o 
  -3  -2  10     2042.24     1983.23     57.99 o 
  -2  -2  10     1557.86     1487.51     64.90 o 
  -1  -2  10     4347.06     4572.64     86.32 o 
   0  -2  10     3842.82     4262.49     81.59 o 
   1  -2  10     1802.39     1951.15     46.72 o 
   2  -2  10      924.52      886.09     28.99 o 
   3  -2  10      843.09      905.16     30.98 o 
   4  -2  10      369.67      354.23     19.34 o 
   5  -2  10      432.96      401.58     23.66 o 
   6  -2  10      312.04      299.70     23.71 o 
   7  -2  10      130.12      141.95     25.69 o 
  -7  -1  10        8.43       17.11     12.90 o 
  -6  -1  10      163.73      160.09     28.15 o 
  -5  -1  10       53.12       66.10     22.04 o 
  -4  -1  10      633.02      666.90     38.38 o 
  -3  -1  10      141.44      197.58     23.49 o 
  -2  -1  10      697.81      677.36     27.61 o 
  -1  -1  10      353.07      320.26     18.13 o 
   0  -1  10       23.48       51.86      6.57 o 
   1  -1  10      176.42      156.03     12.96 o 
   2  -1  10       87.02      116.97     12.78 o 
   3  -1  10      248.08      223.97     16.85 o 
   4  -1  10      125.59      129.82     22.67 o 
   5  -1  10      104.37      110.01     15.75 o 
   6  -1  10      231.12      219.27     23.87 o 
   7  -1  10      121.26      146.82     23.29 o 
  -7   0  10      153.74      123.07     22.79 o 
  -6   0  10      232.86      255.88     24.63 o 
  -5   0  10      474.07      466.72     40.61 o 
  -4   0  10      425.77      431.57     37.72 o 
  -3   0  10     1375.30     1300.01     71.10 o 
  -2   0  10     3252.65     3536.80     76.87 o 
  -1   0  10     3074.33     3028.15     60.99 o 
   0   0  10     3931.15     4025.52     77.40 o 
   1   0  10     2913.62     2801.66     69.11 o 
   2   0  10     1469.29     1342.10     31.78 o 
   3   0  10     2456.29     2360.12     56.70 o 
   4   0  10     1157.26     1181.26     36.19 o 
   5   0  10      921.22     1030.47     48.14 o 
   6   0  10     1069.30     1140.77     60.23 o 
   7   0  10      787.83      749.69     45.68 o 
  -7   1  10      515.63      486.01     35.66 o 
  -6   1  10      708.08      785.16     39.73 o 
  -5   1  10      384.26      383.05     27.27 o 
  -4   1  10     1294.43     1307.25     44.97 o 
  -3   1  10     2282.69     2385.60     59.25 o 
  -2   1  10     2267.83     2544.18     53.59 o 
  -1   1  10      547.32      537.37     25.80 o 
   0   1  10     1104.87     1240.83     28.91 o 
   1   1  10     1233.04     1175.79     56.60 o 
   2   1  10     1332.28     1281.23     35.03 o 
   3   1  10     1747.14     1802.80     46.25 o 
   4   1  10     2328.54     2262.40     56.76 o 
   5   1  10      833.66      877.67     39.71 o 
   6   1  10      301.52      324.95     39.09 o 
   7   1  10       77.97       75.99     19.87 o 
   8   1  10       45.22       64.43     25.07 o 
  -7   2  10       56.92       42.82     21.86 o 
  -6   2  10      230.79      204.58     34.46 o 
  -5   2  10       25.94       45.46     16.62 o 
  -4   2  10       55.99       51.42     22.25 o 
  -3   2  10        7.77       31.18     10.60 o 
  -2   2  10       34.18       25.77      9.07 o 
  -1   2  10        3.33       43.95      7.30 o 
   0   2  10      403.02      346.65     20.99 o 
   1   2  10      461.78      502.76     17.87 o 
   2   2  10      316.34      370.32     18.14 o 
   3   2  10      209.38      235.80     25.49 o 
   4   2  10       30.24       12.57     10.19 o 
   5   2  10       60.68       71.20     13.98 o 
   6   2  10      266.06      297.00     36.08 o 
   7   2  10      172.79      214.90     47.81 o 
   8   2  10      114.61      134.75     30.83 o 
  -7   3  10       71.19       65.18     28.35 o 
  -6   3  10      139.62      208.15     25.30 o 
  -5   3  10      360.98      362.42     28.02 o 
  -4   3  10     1685.95     1663.73     54.45 o 
  -3   3  10     2393.50     2342.37     63.91 o 
  -2   3  10     1834.81     1742.09     39.86 o 
  -1   3  10     2059.76     2189.32     43.73 o 
   0   3  10     5118.61     5240.13     89.71 o 
   1   3  10     2323.76     2193.47     53.55 o 
   2   3  10     2479.23     2280.54     54.75 o 
   3   3  10     2458.27     2472.70     59.58 o 
   4   3  10     1842.76     1854.81     49.39 o 
   5   3  10     1455.70     1550.46     45.93 o 
   6   3  10      977.34     1004.78     37.86 o 
   7   3  10      201.48      233.75     26.40 o 
   8   3  10      111.92       80.40     27.60 o 
  -7   4  10      447.06      334.42     59.36 o 
  -6   4  10      607.52      612.84     38.02 o 
  -5   4  10      718.06      617.80     37.75 o 
  -4   4  10     1369.18     1378.22     53.05 o 
  -3   4  10     1011.92      963.21     42.32 o 
  -2   4  10     1802.96     1732.06     52.72 o 
  -1   4  10     4308.12     4730.13     83.06 o 
   0   4  10     3678.40     4342.25     76.36 o 
   1   4  10     1101.51     1124.64     38.81 o 
   2   4  10      587.16      598.77     41.40 o 
   3   4  10     1075.88     1030.45     32.68 o 
   4   4  10      649.30      672.99     27.56 o 
   5   4  10       30.06       32.23     12.60 o 
   6   4  10       33.19       37.74     18.24 o 
   7   4  10       38.95       19.66     26.06 o 
   8   4  10        6.99        5.04     24.52 o 
  -7   5  10        0.11        0.00     32.62 o 
  -6   5  10        1.69       23.82     26.89 o 
  -5   5  10       64.08       46.93     17.70 o 
  -4   5  10        1.46       53.74     16.94 o 
  -3   5  10        0.73       47.16     13.24 o 
  -2   5  10       51.15       93.65     12.04 o 
  -1   5  10      129.88      134.70     10.05 o 
   0   5  10       49.67       37.49      6.78 o 
   1   5  10      191.01      175.99     16.23 o 
   2   5  10      211.96      236.74     26.73 o 
   3   5  10      183.75      163.84     13.86 o 
   4   5  10     1280.21     1173.03     37.55 o 
   5   5  10      507.99      520.33     26.99 o 
   6   5  10      119.39      141.68     21.08 o 
   7   5  10       76.20       90.06     21.64 o 
   8   5  10      109.88      119.68     24.77 o 
  -6   6  10      386.80      447.40     66.96 o 
  -5   6  10      444.99      498.73     65.45 o 
  -4   6  10     1178.78     1119.67     49.16 o 
  -3   6  10     2334.88     2261.30     73.88 o 
  -2   6  10     2193.04     2155.48     49.33 o 
  -1   6  10     1188.71     1071.91     35.33 o 
   0   6  10      324.31      276.58     12.72 o 
   1   6  10     1388.46     1360.70     29.64 o 
   2   6  10     3100.07     3077.18     74.49 o 
   3   6  10     2092.75     1919.24     46.83 o 
   4   6  10     1987.37     2013.06     49.61 o 
   5   6  10      546.60      589.20     30.12 o 
   6   6  10      250.22      307.19     25.23 o 
   7   6  10      226.24      273.37     29.18 o 
   8   6  10      176.29      184.81     28.24 o 
  -6   7  10      521.16      413.35     68.32 o 
  -5   7  10     1100.10      896.66     88.75 o 
  -4   7  10      308.82      222.23     46.38 o 
  -3   7  10      844.56      838.59     36.30 o 
  -2   7  10      821.34      859.48     45.85 o 
  -1   7  10      329.22      320.61     23.75 o 
   0   7  10       78.65       71.46      9.32 o 
   1   7  10      274.37      247.07     17.43 o 
   2   7  10     1747.33     1844.50     48.78 o 
   3   7  10      894.35      912.08     33.06 o 
   4   7  10        6.55        1.41     11.73 o 
   5   7  10        1.73        4.29     12.06 o 
   6   7  10       92.26       72.49     16.93 o 
   7   7  10      128.67      132.05     20.78 o 
   8   7  10        6.25       13.32     20.25 o 
  -6   8  10        3.45       14.19     35.84 o 
  -5   8  10       46.21      177.35     46.88 o 
  -4   8  10       15.26       47.47     23.45 o 
  -3   8  10      133.01      100.25     23.80 o 
  -2   8  10       49.14      105.41     14.60 o 
  -1   8  10      393.39      342.24     25.71 o 
   0   8  10       85.60      111.25     11.36 o 
   1   8  10      622.35      606.84     18.00 o 
   2   8  10      582.62      590.38     25.73 o 
   3   8  10      866.23     1024.52     41.07 o 
   4   8  10     1089.79     1066.63     39.03 o 
   5   8  10      277.62      323.28     24.82 o 
   6   8  10      425.54      396.81     28.44 o 
   7   8  10      116.74      142.82     22.38 o 
   8   8  10       52.24       94.27     30.32 o 
  -6   9  10      307.77      389.83     69.82 o 
  -5   9  10      560.54      722.18     74.27 o 
  -4   9  10      564.84      562.01     52.31 o 
  -3   9  10      242.04      264.70     27.86 o 
  -2   9  10      105.86       95.72     14.91 o 
  -1   9  10     1729.66     1798.81     45.67 o 
   0   9  10     2246.21     2191.10     52.43 o 
   1   9  10     1478.93     1407.23     32.23 o 
   2   9  10     1579.99     1604.07     42.03 o 
   3   9  10     1251.20     1237.21     36.26 o 
   4   9  10      896.16      879.55     35.93 o 
   5   9  10     1274.86     1307.53     46.27 o 
   6   9  10     1402.20     1346.78     54.53 o 
   7   9  10      319.95      250.08     29.96 o 
   8   9  10        3.09       10.31     25.63 o 
  -5  10  10      283.43      241.45     40.92 o 
  -4  10  10      712.04      697.53     58.26 o 
  -3  10  10      492.87      422.42     43.96 o 
  -2  10  10       47.71       39.92     18.05 o 
  -1  10  10      365.42      308.36     21.36 o 
   0  10  10      348.20      412.33     21.21 o 
   1  10  10      126.02      105.52     12.31 o 
   2  10  10       26.97       30.99     10.39 o 
   3  10  10        1.25       15.59      9.91 o 
   4  10  10      176.31      175.45     22.13 o 
   5  10  10      107.27       90.90     19.87 o 
   6  10  10        5.75        0.00     16.71 o 
   7  10  10        1.02       17.01     20.19 o 
  -5  11  10       11.40       29.18     40.22 o 
  -4  11  10       29.96       31.33     36.20 o 
  -3  11  10       68.04      109.70     28.20 o 
  -2  11  10      762.60      723.81     61.21 o 
  -1  11  10      240.97      270.86     28.98 o 
   0  11  10        3.15       42.59     12.46 o 
   1  11  10      677.34      663.57     29.32 o 
   2  11  10      664.87      657.65     29.60 o 
   3  11  10      718.63      719.14     37.10 o 
   4  11  10     1117.69     1045.94     47.63 o 
   5  11  10      678.66      736.68     69.23 o 
   6  11  10      185.42      148.53     35.73 o 
   7  11  10       62.18       69.68     24.52 o 
  -4  12  10      609.08      611.20     82.44 o 
  -3  12  10      639.78      749.23     56.78 o 
  -2  12  10     1359.81     1339.67     65.20 o 
  -1  12  10     1204.72     1248.05     62.28 o 
   0  12  10      129.20      146.09     19.01 o 
   1  12  10      634.51      571.88     27.94 o 
   2  12  10     1157.32     1129.49     38.97 o 
   3  12  10      893.59      882.97     36.11 o 
   4  12  10      620.79      672.81     45.81 o 
   5  12  10      183.80      160.48     28.00 o 
   6  12  10      250.01      213.63     27.91 o 
   7  12  10      247.57      236.91     30.38 o 
  -4  13  10      210.25      185.88     53.26 o 
  -3  13  10      185.90      224.65     46.42 o 
  -2  13  10       74.32       58.92     21.57 o 
  -1  13  10       93.39       94.85     26.87 o 
   0  13  10      100.56       99.33     18.58 o 
   1  13  10       90.36       71.23     14.70 o 
   2  13  10       28.90       36.57     13.59 o 
   3  13  10        8.84        2.63     12.63 o 
   4  13  10       64.69       76.04     17.43 o 
   5  13  10        0.07        0.00     17.85 o 
   6  13  10       15.21        0.17     18.23 o 
  -3  14  10       88.17       85.57     37.31 o 
  -2  14  10      135.15       91.13     25.92 o 
  -1  14  10       80.10       70.40     22.97 o 
   0  14  10      156.15      198.03     23.61 o 
   1  14  10      475.17      481.73     32.08 o 
   2  14  10      126.49      151.99     19.03 o 
   3  14  10      284.96      239.86     22.65 o 
   4  14  10      454.91      494.99     34.69 o 
   5  14  10      241.22      249.71     25.06 o 
   6  14  10      281.79      268.72     31.86 o 
  -2  15  10      266.02      311.77     35.91 o 
  -1  15  10      305.04      315.91     35.90 o 
   0  15  10      604.48      561.28     35.25 o 
   1  15  10      411.19      427.12     32.21 o 
   2  15  10      396.32      397.65     29.77 o 
   3  15  10      622.61      646.57     33.76 o 
   4  15  10      210.89      221.88     23.77 o 
   5  15  10       91.35      102.05     21.48 o 
  -1  16  10      134.48      107.37     27.22 o 
   0  16  10      115.68      102.37     21.73 o 
   1  16  10        2.78        0.00     15.85 o 
   2  16  10       42.17       25.37     18.22 o 
   3  16  10       10.54        6.04     15.90 o 
   4  16  10        1.51        6.63     17.16 o 
  -1 -11  11       89.63       27.24     36.42 o 
   0 -11  11        0.19       23.57     26.35 o 
  -3 -10  11       56.31       38.35     49.46 o 
  -1 -10  11      444.45      391.65     67.92 o 
   0 -10  11      108.18      118.27     27.36 o 
   1 -10  11      243.78      263.62     22.24 o 
   2 -10  11      452.81      416.27     34.72 o 
  -4  -9  11      533.54      513.09    141.12 o 
  -3  -9  11     1185.79     1173.52    109.11 o 
  -2  -9  11     1024.30     1076.45    102.01 o 
  -1  -9  11      210.12      215.23     32.82 o 
   0  -9  11      511.35      605.54     64.33 o 
   1  -9  11      579.23      581.08     64.04 o 
   2  -9  11      149.81      149.42     21.04 o 
   3  -9  11      117.67      172.09     24.62 o 
  -5  -8  11      198.89      191.59     28.54 o 
  -4  -8  11        1.39        0.00     16.77 o 
  -3  -8  11       15.81        0.00     32.55 o 
  -2  -8  11       87.85       62.44     42.30 o 
  -1  -8  11      119.02      134.28     23.68 o 
   0  -8  11       19.34        8.61     18.22 o 
   1  -8  11      244.33      221.62     29.68 o 
   2  -8  11       55.30       23.45     15.81 o 
   3  -8  11       18.61       25.62     17.54 o 
   4  -8  11       53.08       18.59     19.64 o 
  -5  -7  11      113.83      125.52     25.58 o 
  -4  -7  11      143.17      148.24     20.69 o 
  -3  -7  11      154.86      191.29     40.84 o 
  -2  -7  11     1182.46     1330.44    104.66 o 
  -1  -7  11     1791.09     1738.31     66.48 o 
   0  -7  11     1144.36     1169.30     52.91 o 
   1  -7  11      219.53      229.39     17.46 o 
   2  -7  11      162.26      184.02     20.07 o 
   3  -7  11      217.04      234.16     23.87 o 
   4  -7  11      517.03      573.27     36.69 o 
  -6  -6  11      122.64      174.52     33.50 o 
  -5  -6  11      404.79      384.13     33.97 o 
  -4  -6  11      626.35      651.23     36.83 o 
  -3  -6  11      997.13     1074.04     74.81 o 
  -2  -6  11      450.22      507.26     66.60 o 
  -1  -6  11      378.57      319.03     29.33 o 
   0  -6  11     1382.93     1361.23     48.41 o 
   1  -6  11      959.21     1048.19     36.44 o 
   2  -6  11      367.78      416.34     28.02 o 
   3  -6  11      429.33      452.02     57.58 o 
   4  -6  11      340.89      332.75     26.27 o 
   5  -6  11      194.65      180.40     28.12 o 
  -6  -5  11       46.91       33.26     22.71 o 
  -5  -5  11       57.28       79.17     22.91 o 
  -4  -5  11       20.94        2.59     16.90 o 
  -3  -5  11        0.08        2.67     13.27 o 
  -2  -5  11       28.29       58.70     58.64 o 
  -1  -5  11        7.37        0.00     13.15 o 
   0  -5  11        6.25        0.00     13.88 o 
   1  -5  11        4.65        5.96     10.05 o 
   2  -5  11        0.95        5.00     12.33 o 
   3  -5  11       10.59        0.00     13.56 o 
   4  -5  11       87.02       75.08     30.60 o 
   5  -5  11        1.89        0.00     18.83 o 
  -6  -4  11       78.20      122.71     28.31 o 
  -5  -4  11      385.32      448.82     39.37 o 
  -4  -4  11      480.10      501.97     41.68 o 
  -3  -4  11      822.23      871.86    118.60 o 
  -1  -4  11     1704.98     1629.84     59.55 o 
   0  -4  11     1470.14     1568.94     50.02 o 
   1  -4  11     1521.60     1584.73     42.10 o 
   2  -4  11     1062.44     1017.77     37.99 o 
   3  -4  11     1502.98     1447.56     48.33 o 
   4  -4  11     1240.10     1269.58     47.28 o 
   5  -4  11      122.61      149.15     22.75 o 
   6  -4  11       97.23      127.05     24.16 o 
  -7  -3  11      195.52      155.01     36.04 o 
  -6  -3  11      333.73      310.26     35.31 o 
  -5  -3  11      171.24      204.96     27.79 o 
  -4  -3  11       66.04       76.57     20.18 o 
  -3  -3  11     1966.99     2094.07     61.17 o 
  -2  -3  11     1748.50     1715.27    114.13 o 
  -1  -3  11     1512.03     1497.59     55.21 o 
   0  -3  11     1404.29     1432.38     37.21 o 
   1  -3  11     1135.03     1159.84     33.86 o 
   2  -3  11      597.75      623.38     28.83 o 
   3  -3  11      972.95      953.36     38.12 o 
   4  -3  11      343.87      311.69     25.64 o 
   5  -3  11       30.62       45.71     18.08 o 
   6  -3  11        1.19       12.35     13.51 o 
  -7  -2  11       10.10        0.99     28.25 o 
  -6  -2  11       28.10       43.70     25.27 o 
  -5  -2  11       10.99       35.37     21.96 o 
  -4  -2  11       26.72       60.90     19.86 o 
  -3  -2  11      128.72      190.70     32.62 o 
  -2  -2  11       52.35       71.41     24.69 o 
  -1  -2  11      509.43      472.46     29.15 o 
   0  -2  11       55.33       59.42     10.86 o 
   1  -2  11      273.99      280.72     17.22 o 
   2  -2  11       51.89       60.62     12.27 o 
   3  -2  11      312.71      283.79     22.79 o 
   4  -2  11      570.35      616.56     33.13 o 
   5  -2  11      126.11      122.52     15.26 o 
   6  -2  11      364.54      352.17     28.38 o 
   7  -2  11      166.99      170.53     25.47 o 
  -7  -1  11      250.52      221.44     40.16 o 
  -6  -1  11      409.75      456.25     40.70 o 
  -5  -1  11      383.07      410.67     36.63 o 
  -4  -1  11      608.08      543.84     35.70 o 
  -3  -1  11     1381.03     1296.81     44.84 o 
  -2  -1  11      633.06      674.99     45.90 o 
  -1  -1  11     2262.41     2235.42     53.79 o 
   0  -1  11     2913.41     3028.58     74.25 o 
   1  -1  11     2098.43     2052.16     49.71 o 
   2  -1  11      942.59      904.20     30.20 o 
   3  -1  11     1983.34     2001.69     51.89 o 
   4  -1  11     1223.81     1290.13     38.94 o 
   5  -1  11      561.57      557.78     30.04 o 
   6  -1  11      553.84      565.96     33.89 o 
   7  -1  11      346.57      409.10     40.65 o 
  -7   0  11      185.11      166.11     24.76 o 
  -6   0  11      416.11      427.27     28.46 o 
  -5   0  11      564.84      604.13     34.28 o 
  -4   0  11     1524.94     1485.17     78.39 o 
  -3   0  11     2101.49     2209.99     65.80 o 
  -2   0  11       40.20       49.57     16.32 o 
  -1   0  11       14.41       43.40     10.84 o 
   0   0  11     1071.60     1150.30     36.69 o 
   1   0  11      906.81      994.88     33.90 o 
   2   0  11      635.98      667.12     28.89 o 
   3   0  11      327.15      306.21     17.31 o 
   4   0  11      213.72      212.49     17.07 o 
   5   0  11      270.14      309.50     28.55 o 
   6   0  11       91.47       85.01     19.15 o 
   7   0  11       31.81        0.00     18.16 o 
  -7   1  11        1.27       16.89     20.82 o 
  -6   1  11       54.04       32.18     17.94 o 
  -5   1  11       54.51       39.13     15.90 o 
  -4   1  11        0.06        0.10     13.69 o 
  -3   1  11      166.15      196.98     15.65 o 
  -2   1  11      567.26      608.99     24.09 o 
  -1   1  11      579.37      622.90     29.08 o 
   0   1  11      104.04      102.04     12.17 o 
   1   1  11      646.16      671.37     25.37 o 
   2   1  11      238.27      238.23     15.19 o 
   3   1  11      836.37      831.32     28.95 o 
   4   1  11      396.79      350.68     20.76 o 
   5   1  11      205.07      180.11     18.24 o 
   6   1  11      400.64      416.59     30.06 o 
   7   1  11      390.64      374.42     31.34 o 
  -7   2  11      247.25      261.66     32.45 o 
  -6   2  11      535.81      577.33     37.29 o 
  -5   2  11      531.33      579.66     58.69 o 
  -4   2  11      776.28      817.91     47.91 o 
  -3   2  11     1060.32     1107.79     35.97 o 
  -2   2  11     1609.58     1485.56     41.01 o 
  -1   2  11     1839.59     1834.57     38.78 o 
   0   2  11     2579.26     2570.71     54.88 o 
   1   2  11     2337.43     2343.87     55.31 o 
   2   2  11     2868.01     2792.08     64.50 o 
   3   2  11     3510.87     3589.88     80.86 o 
   4   2  11     2154.84     2049.33     54.13 o 
   5   2  11     1455.25     1485.54     45.50 o 
   6   2  11      976.70     1003.92     38.58 o 
   7   2  11      308.49      393.17     39.14 o 
  -7   3  11      142.02      167.19     35.45 o 
  -6   3  11      808.04      743.03     41.68 o 
  -5   3  11      515.91      529.13     58.90 o 
  -4   3  11      420.19      444.28     28.41 o 
  -3   3  11      521.97      548.44     25.65 o 
  -2   3  11      647.39      587.48     56.73 o 
  -1   3  11      672.31      709.75     26.91 o 
   0   3  11      754.78      813.53     40.70 o 
   1   3  11      461.01      466.00     59.74 o 
   2   3  11     1316.95     1355.63     38.39 o 
   3   3  11      731.19      722.44     39.65 o 
   4   3  11      488.73      508.72     24.99 o 
   5   3  11      158.33      121.79     16.09 o 
   6   3  11       42.00       60.52     15.39 o 
   7   3  11        0.20        0.00     17.50 o 
   8   3  11        0.32       17.68     23.37 o 
  -7   4  11        0.00       29.39     35.13 o 
  -6   4  11       55.34       34.63     18.55 o 
  -5   4  11        1.53       38.12     16.36 o 
  -4   4  11      328.61      342.81     28.68 o 
  -3   4  11      446.74      520.68     41.38 o 
  -2   4  11      458.30      460.95     24.63 o 
  -1   4  11      291.81      288.04     21.87 o 
   0   4  11     1576.69     1584.10     43.79 o 
   1   4  11     1655.03     1575.88     52.09 o 
   2   4  11      377.54      390.69     20.53 o 
   3   4  11      698.97      730.33     40.81 o 
   4   4  11     1101.04     1053.97     35.73 o 
   5   4  11     1077.55     1045.10     37.35 o 
   6   4  11      496.46      525.58     29.04 o 
   7   4  11       48.56       34.20     18.39 o 
   8   4  11       16.83       11.53     23.60 o 
  -6   5  11      551.44      597.85     60.09 o 
  -5   5  11      703.75      745.65     42.78 o 
  -4   5  11     1789.56     1801.11     65.37 o 
  -3   5  11     2266.57     2324.76     76.41 o 
  -2   5  11     1938.56     1883.71     48.08 o 
  -1   5  11     1721.15     1669.26     36.59 o 
   0   5  11     1933.78     1986.77     44.55 o 
   1   5  11     2449.97     2415.53     58.29 o 
   2   5  11     5390.23     5253.34    111.28 o 
   3   5  11     2410.25     2354.49     59.12 o 
   4   5  11     1127.89     1160.99     38.09 o 
   5   5  11     1076.56     1183.57     45.78 o 
   6   5  11      515.15      533.00     52.28 o 
   7   5  11      176.95      205.63     52.24 o 
   8   5  11      235.59      248.48     34.22 o 
  -6   6  11      255.95      273.20     54.70 o 
  -5   6  11      291.61      316.71     52.62 o 
  -4   6  11      744.13      688.93     56.05 o 
  -3   6  11      745.42      814.19     80.18 o 
  -2   6  11      382.08      442.46     31.03 o 
  -1   6  11      312.57      337.72     20.06 o 
   0   6  11      400.85      456.97     26.90 o 
   1   6  11      491.86      453.82     31.43 o 
   2   6  11      216.24      191.76     23.42 o 
   3   6  11      129.10      101.49     13.75 o 
   4   6  11       99.07      104.95     15.41 o 
   5   6  11       21.95       18.56     16.95 o 
   6   6  11       58.03       48.26     17.94 o 
   7   6  11       96.09       41.42     20.02 o 
   8   6  11        9.99        0.00     25.61 o 
  -6   7  11       80.56       79.50     42.30 o 
  -5   7  11       61.17       95.92     36.20 o 
  -4   7  11       24.34       50.18     30.54 o 
  -3   7  11       24.89       33.30     16.32 o 
  -2   7  11      189.80      208.26     20.84 o 
  -1   7  11      533.95      536.72     20.32 o 
   0   7  11      244.46      235.35     14.13 o 
   1   7  11      700.26      737.98     26.06 o 
   2   7  11     2631.79     2701.80     60.93 o 
   3   7  11      727.32      766.49     34.60 o 
   4   7  11      368.95      408.35     33.86 o 
   5   7  11      192.40      174.85     20.07 o 
   6   7  11      204.79      212.27     25.43 o 
   7   7  11      521.81      554.66     38.96 o 
   8   7  11      336.46      362.56     39.18 o 
  -6   8  11      304.38      364.89     67.46 o 
  -5   8  11      858.66      780.96     86.60 o 
  -4   8  11      680.90      728.48     78.14 o 
  -3   8  11      953.58      913.99     55.35 o 
  -2   8  11     1491.88     1465.41     46.27 o 
  -1   8  11      840.85      858.88     27.50 o 
   0   8  11     1257.30     1158.86     30.47 o 
   1   8  11     1660.59     1694.05     43.46 o 
   2   8  11     1151.28     1018.14     31.65 o 
   3   8  11     1332.86     1275.26     61.47 o 
   4   8  11     2399.70     2532.28     68.80 o 
   5   8  11     1169.26     1149.66     43.22 o 
   6   8  11      192.73      183.11     25.83 o 
   7   8  11      324.85      296.34     28.23 o 
  -5   9  11      472.65      407.76     67.74 o 
  -4   9  11      221.77      158.36     47.31 o 
  -3   9  11      421.51      402.13     43.86 o 
  -2   9  11     1572.55     1541.30     52.13 o 
  -1   9  11      629.22      617.30     35.94 o 
   0   9  11      104.18       97.22     18.40 o 
   1   9  11        2.03       31.96     11.98 o 
   2   9  11       12.99       20.87     12.22 o 
   3   9  11      352.31      358.51     29.94 o 
   4   9  11       26.19       31.37     13.89 o 
   5   9  11       17.57        8.77     14.17 o 
   6   9  11       74.63       50.42     17.05 o 
   7   9  11       58.47       49.61     22.19 o 
  -5  10  11       51.41       19.00     38.85 o 
  -4  10  11       29.14       70.91     27.85 o 
  -3  10  11       91.28      154.90     31.54 o 
  -2  10  11       92.01      114.79     29.40 o 
  -1  10  11      115.84      115.61     16.28 o 
   0  10  11      340.83      364.67     27.81 o 
   1  10  11     1082.01     1070.51     38.12 o 
   2  10  11     1168.17     1083.57     39.55 o 
   3  10  11      896.18      924.13     36.92 o 
   4  10  11      897.07      916.23     47.59 o 
   5  10  11      277.11      310.01     54.59 o 
   6  10  11      413.03      395.81     34.28 o 
   7  10  11      337.88      290.30     32.37 o 
  -4  11  11      442.52      529.08     54.79 o 
  -3  11  11     1068.23     1099.02     76.61 o 
  -2  11  11      484.73      515.81     38.48 o 
  -1  11  11      828.24      871.52     53.99 o 
   0  11  11     2643.64     2541.75     67.80 o 
   1  11  11     1203.21     1162.60     40.46 o 
   2  11  11      628.09      665.81     32.02 o 
   3  11  11      919.95      934.30     43.36 o 
   4  11  11      496.40      420.27     37.98 o 
   5  11  11      369.07      466.94     35.20 o 
   6  11  11      255.78      255.54     33.41 o 
   7  11  11      170.72      155.25     27.89 o 
  -4  12  11       85.95       79.86     45.09 o 
  -3  12  11      128.88      108.13     31.31 o 
  -2  12  11        2.93        0.00     19.35 o 
  -1  12  11        4.02       31.02     18.44 o 
   0  12  11      551.22      572.26     49.94 o 
   1  12  11      434.46      436.96     35.43 o 
   2  12  11      120.34      121.10     19.72 o 
   3  12  11        2.38        0.00     22.04 o 
   4  12  11       31.93       20.93     17.04 o 
   5  12  11        0.02        0.00     16.34 o 
   6  12  11        4.10        0.00     18.38 o 
  -3  13  11      171.14      220.30     36.92 o 
  -2  13  11      201.87      217.61     36.32 o 
  -1  13  11      704.69      652.26     44.13 o 
   0  13  11       78.31       84.86     27.01 o 
   1  13  11       20.79       69.69     20.19 o 
   2  13  11      547.39      525.86     41.15 o 
   3  13  11      861.51      870.92     43.75 o 
   4  13  11      364.40      337.72     31.31 o 
   5  13  11       31.25       34.73     19.69 o 
   6  13  11       71.56       52.71     21.88 o 
  -3  14  11      419.66      299.11     42.72 o 
  -2  14  11      194.08      247.01     38.79 o 
  -1  14  11      520.44      389.38     37.43 o 
   0  14  11      915.43      874.10     51.86 o 
   1  14  11      344.53      313.09     34.06 o 
   2  14  11      395.89      397.38     31.57 o 
   3  14  11      368.66      378.38     31.85 o 
   4  14  11      314.79      283.09     29.83 o 
   5  14  11      213.60      133.25     34.15 o 
  -2  15  11       73.74       27.71     27.11 o 
  -1  15  11       92.44       70.10     24.46 o 
   0  15  11       94.97       73.50     26.55 o 
   1  15  11        0.49       11.81     19.53 o 
   2  15  11        0.02       10.56     16.66 o 
   3  15  11        9.48        0.00     16.82 o 
   4  15  11        4.49        0.00     17.43 o 
   5  15  11        2.92        0.00     18.38 o 
   0  16  11      228.33      228.34     33.93 o 
   1  16  11      295.05      344.76     37.75 o 
   2  16  11      178.83      200.01     34.79 o 
   3  16  11      146.37      124.50     23.88 o 
   4  16  11      201.36      242.61     29.55 o 
   0 -10  12      230.82      251.14     34.66 o 
  -3  -9  12       32.31       14.91     48.68 o 
  -2  -9  12       13.37       49.89     47.31 o 
  -1  -9  12       43.13       76.28     37.42 o 
   0  -9  12       13.20        0.00     21.24 o 
   1  -9  12        6.43        0.00     14.41 o 
   2  -9  12       24.94       41.41     18.37 o 
  -4  -8  12      401.98      383.19     59.37 o 
  -3  -8  12      618.89      651.42     86.96 o 
  -2  -8  12      660.37      711.21     84.52 o 
  -1  -8  12      451.03      420.37     58.78 o 
   0  -8  12      393.61      317.76     33.90 o 
   1  -8  12      454.99      479.36     27.01 o 
   2  -8  12      473.66      430.45     36.02 o 
   3  -8  12      389.76      428.99     32.78 o 
  -5  -7  12      670.30      615.11     42.25 o 
  -4  -7  12      468.26      458.98     46.63 o 
  -3  -7  12      287.10      360.59     64.52 o 
  -2  -7  12      446.96      576.51     76.20 o 
  -1  -7  12       91.43      105.33     28.59 o 
   0  -7  12      490.83      480.26     37.67 o 
   1  -7  12      647.28      609.62     35.09 o 
   2  -7  12      127.80      167.36     20.67 o 
   3  -7  12      191.92      216.02     24.77 o 
   4  -7  12      346.78      311.26     50.09 o 
  -5  -6  12       10.34       39.88     22.86 o 
  -4  -6  12       18.76        5.40     35.62 o 
  -3  -6  12        0.41        0.00     36.85 o 
  -2  -6  12       59.21       73.98     41.87 o 
  -1  -6  12      195.44      193.19     25.89 o 
   0  -6  12       71.40       75.72     20.19 o 
   1  -6  12       18.06       37.74     12.93 o 
   2  -6  12       49.31       43.63     21.37 o 
   3  -6  12       35.32       50.07     17.38 o 
   4  -6  12      241.72      151.24     26.64 o 
  -6  -5  12      127.30      132.53     31.96 o 
  -5  -5  12      401.45      393.16     36.29 o 
  -4  -5  12      550.96      477.55     53.99 o 
  -3  -5  12      474.34      506.02     30.01 o 
  -2  -5  12      907.12      975.88     89.97 o 
  -1  -5  12      603.90      645.92     36.88 o 
   0  -5  12     1373.42     1276.70     47.30 o 
   1  -5  12     1125.36     1070.93     51.59 o 
   2  -5  12      743.04      772.58     50.91 o 
   3  -5  12      975.10     1029.57     52.50 o 
   4  -5  12      971.67      945.17     42.93 o 
   5  -5  12      637.14      530.95     37.29 o 
  -6  -4  12      249.24      231.46     33.98 o 
  -5  -4  12      541.41      401.61     35.71 o 
  -4  -4  12      420.20      436.29     33.03 o 
  -3  -4  12      596.77      643.27     34.58 o 
  -2  -4  12      512.20      449.98     28.60 o 
  -1  -4  12      465.86      451.57     82.30 o 
   0  -4  12      905.25      986.67     33.88 o 
   1  -4  12      740.26      740.43     28.07 o 
   2  -4  12      276.08      273.54     21.45 o 
   3  -4  12      590.44      590.92     31.80 o 
   4  -4  12      311.13      293.03     37.73 o 
   5  -4  12      124.04       80.51     20.93 o 
  -6  -3  12        6.64       17.49     23.75 o 
  -5  -3  12       12.44        9.87     20.67 o 
  -4  -3  12       21.74       50.78     19.61 o 
  -3  -3  12       26.05       29.72     22.09 o 
  -2  -3  12       16.28       52.26     15.98 o 
  -1  -3  12      139.07      143.44     17.44 o 
   0  -3  12      177.72      186.73     15.20 o 
   1  -3  12      101.26      124.76     14.44 o 
   2  -3  12      141.80      189.61     37.33 o 
   3  -3  12      332.85      286.24     30.69 o 
   4  -3  12      816.41      732.86     37.49 o 
   5  -3  12      100.19      124.28     21.57 o 
   6  -3  12       41.63       52.55     22.46 o 
  -6  -2  12      139.01      164.78     38.04 o 
  -5  -2  12      501.66      518.03     40.56 o 
  -4  -2  12      579.01      552.71     37.77 o 
  -3  -2  12     2366.95     2193.92    103.27 o 
  -2  -2  12     1996.28     2038.93     68.34 o 
  -1  -2  12     1253.47     1240.20     43.77 o 
   0  -2  12     1740.92     1628.27     42.81 o 
   1  -2  12      954.98      986.97     31.88 o 
   2  -2  12      545.68      556.24     25.40 o 
   3  -2  12     1308.48     1301.48     45.74 o 
   4  -2  12     1064.15     1091.86     58.06 o 
   5  -2  12      347.75      385.57     31.18 o 
   6  -2  12      158.15      164.99     31.66 o 
  -6  -1  12      315.44      303.26     36.75 o 
  -5  -1  12      604.57      520.36     96.46 o 
  -4  -1  12      300.89      365.36     32.25 o 
  -3  -1  12     2049.15     2212.62    111.67 o 
  -2  -1  12     1986.95     2152.10     79.07 o 
  -1  -1  12      404.07      361.20     23.88 o 
   0  -1  12      664.45      671.99     28.36 o 
   1  -1  12      528.48      531.66     43.40 o 
   2  -1  12      211.97      184.89     17.41 o 
   3  -1  12      245.32      282.08     20.53 o 
   4  -1  12        2.86       24.21     16.85 o 
   5  -1  12       45.45       37.85     17.40 o 
   6  -1  12       30.89       33.32     17.42 o 
  -6   0  12        8.68        0.00     22.86 o 
  -5   0  12       41.81       56.54     22.90 o 
  -4   0  12        4.56        0.00     17.97 o 
  -3   0  12      119.46      180.78     42.81 o 
  -2   0  12       46.97       53.55     17.37 o 
  -1   0  12      114.31       98.89     19.66 o 
   0   0  12       64.13       96.22     14.68 o 
   1   0  12      300.50      321.73     27.45 o 
   2   0  12      191.31      169.71     20.64 o 
   3   0  12       83.02       73.91     15.08 o 
   4   0  12      231.79      265.22     28.37 o 
   5   0  12      288.92      251.23     39.63 o 
   6   0  12      523.30      491.98     32.70 o 
   7   0  12      347.10      347.08     41.74 o 
  -6   1  12      338.78      352.98     32.00 o 
  -5   1  12      630.01      734.71     35.83 o 
  -4   1  12      605.40      601.67     28.92 o 
  -3   1  12     2157.39     2279.70     78.31 o 
  -2   1  12     1026.28     1005.97     50.36 o 
  -1   1  12      550.62      569.37     26.85 o 
   0   1  12     1552.45     1429.98     43.83 o 
   1   1  12     2172.85     2115.45     58.58 o 
   2   1  12     2393.91     2287.10     55.20 o 
   3   1  12     1425.40     1445.76     55.12 o 
   4   1  12      191.85      229.35     18.83 o 
   5   1  12      545.71      560.15     28.18 o 
   6   1  12      650.04      631.23     36.24 o 
   7   1  12      364.40      378.92     32.48 o 
  -6   2  12      335.02      318.51     29.51 o 
  -5   2  12      342.26      349.37     34.54 o 
  -4   2  12      366.15      355.68     25.82 o 
  -3   2  12      344.75      401.34     24.34 o 
  -2   2  12      446.80      453.68     33.50 o 
  -1   2  12      410.34      331.40     20.96 o 
   0   2  12      646.32      665.99     36.35 o 
   1   2  12      443.01      466.55     20.70 o 
   2   2  12      747.34      746.29     45.19 o 
   3   2  12      320.24      303.17     19.40 o 
   4   2  12       30.99       19.13     13.12 o 
   5   2  12       24.22       29.04     12.63 o 
   6   2  12        2.39        0.00     13.40 o 
   7   2  12       16.08        0.00     23.62 o 
  -6   3  12        0.87       26.78     24.24 o 
  -5   3  12       11.20       43.10     18.24 o 
  -4   3  12       74.87      100.55     18.73 o 
  -3   3  12      531.23      478.03     33.01 o 
  -2   3  12      551.40      559.43     43.50 o 
  -1   3  12       61.65       85.78     19.63 o 
   0   3  12       17.41       42.11     13.23 o 
   1   3  12     1247.11     1201.14     35.33 o 
   2   3  12      948.78      954.10     44.49 o 
   3   3  12     1113.65     1148.77     43.34 o 
   4   3  12     1678.63     1699.02     48.88 o 
   5   3  12      672.56      714.26     31.85 o 
   6   3  12       46.49       70.76     16.47 o 
   7   3  12       66.16      101.52     31.24 o 
  -6   4  12      463.26      500.57     37.07 o 
  -5   4  12      330.36      375.04     30.90 o 
  -4   4  12      317.70      349.17     27.93 o 
  -3   4  12      838.79      886.19     35.83 o 
  -2   4  12     1452.87     1400.39     68.07 o 
  -1   4  12     1573.31     1472.46     40.52 o 
   0   4  12     2771.17     2681.69     63.66 o 
   1   4  12     2749.69     2651.66     62.71 o 
   2   4  12     2023.20     2085.70     53.54 o 
   3   4  12     1615.05     1636.02     46.39 o 
   4   4  12     1042.51     1086.92     37.01 o 
   5   4  12      356.70      377.91     24.51 o 
   6   4  12      172.67      214.69     21.56 o 
   7   4  12       97.86      117.24     23.43 o 
  -6   5  12      212.50      208.72     40.56 o 
  -5   5  12      387.85      415.36     42.00 o 
  -4   5  12       66.20       70.63     19.68 o 
  -3   5  12        6.62       27.17     14.89 o 
  -2   5  12       22.39       32.73     12.38 o 
  -1   5  12      208.13      226.49     26.33 o 
   0   5  12      919.04     1085.18     71.87 o 
   1   5  12      736.76      841.66     70.08 o 
   2   5  12      311.18      396.60     21.73 o 
   3   5  12        7.86       26.16     10.88 o 
   4   5  12        4.15       27.16     12.51 o 
   5   5  12        0.83       14.03     12.43 o 
   6   5  12        3.62        0.00     14.89 o 
   7   5  12        6.85        0.00     17.50 o 
  -6   6  12       76.30      133.41     43.01 o 
  -5   6  12       26.25        6.57     47.74 o 
  -4   6  12      220.38      234.47     27.64 o 
  -3   6  12      854.53      917.20     68.81 o 
  -2   6  12      582.38      608.58     33.92 o 
  -1   6  12      272.43      294.24     21.54 o 
   0   6  12     1695.01     1691.65     45.67 o 
   1   6  12     1191.28     1215.03     45.32 o 
   2   6  12       45.64       50.52     12.04 o 
   3   6  12      220.65      228.03     19.36 o 
   4   6  12      549.37      515.10     27.08 o 
   5   6  12      400.52      401.90     30.49 o 
   6   6  12      409.05      408.54     32.23 o 
   7   6  12      223.91      275.47     31.88 o 
  -6   7  12      507.49      595.43     77.35 o 
  -5   7  12      549.24      371.98     60.22 o 
  -4   7  12      493.41      539.50     46.59 o 
  -3   7  12      851.37      926.55     46.43 o 
  -2   7  12     1094.79     1096.29     35.80 o 
  -1   7  12     1347.99     1498.90     64.77 o 
   0   7  12     1837.06     1852.67     67.21 o 
   1   7  12      859.96      907.81     32.14 o 
   2   7  12     1961.56     1986.02     53.23 o 
   3   7  12     1994.80     1896.39     52.41 o 
   4   7  12      178.88      185.65     19.25 o 
   5   7  12      103.46      115.11     20.44 o 
   6   7  12      414.64      415.61     33.38 o 
   7   7  12      157.56      153.52     26.50 o 
  -5   8  12       36.69        0.00     29.39 o 
  -4   8  12       86.28       54.27     32.55 o 
  -3   8  12      114.09      128.90     26.79 o 
  -2   8  12      406.15      343.01     26.25 o 
  -1   8  12      333.93      363.89     35.40 o 
   0   8  12       18.09       67.53     11.86 o 
   1   8  12       96.64      100.76     13.06 o 
   2   8  12       29.99       32.97     11.55 o 
   3   8  12        3.66        9.65     11.99 o 
   4   8  12      422.57      362.38     25.77 o 
   5   8  12      181.54      168.07     20.87 o 
   6   8  12       23.64       15.33     17.43 o 
   7   8  12      227.79      181.73     28.03 o 
  -5   9  12      107.85       96.06     43.94 o 
  -4   9  12      223.82      223.45     51.04 o 
  -3   9  12      118.24      153.41     43.23 o 
  -2   9  12      281.23      320.56     40.45 o 
  -1   9  12      927.99      960.40     38.36 o 
   0   9  12     1416.00     1480.50     46.14 o 
   1   9  12      801.10      795.32     33.20 o 
   2   9  12      975.34      946.93     37.02 o 
   3   9  12      519.15      538.75     29.53 o 
   4   9  12      500.59      624.32     34.20 o 
   5   9  12      787.71      925.37     41.13 o 
   6   9  12      163.39      199.83     23.81 o 
   7   9  12      110.95      146.65     23.69 o 
  -5  10  12      346.56      456.79     76.49 o 
  -4  10  12      716.20      795.15     90.25 o 
  -3  10  12      407.19      447.23     48.13 o 
  -2  10  12      729.10      736.49     44.41 o 
  -1  10  12     1007.29     1022.05     37.89 o 
   0  10  12     1068.38     1030.16     38.06 o 
   1  10  12     1060.07      987.71     40.93 o 
   2  10  12      880.03      931.36     37.56 o 
   3  10  12     1359.51     1345.28     46.29 o 
   4  10  12      772.33      747.37     36.10 o 
   5  10  12      206.40      236.22     28.31 o 
   6  10  12       64.22       61.44     21.54 o 
   7  10  12       87.98       52.99     27.16 o 
  -4  11  12      132.91       36.67     28.78 o 
  -3  11  12      123.63       93.43     29.79 o 
  -2  11  12        0.59       24.64     16.65 o 
  -1  11  12      272.50      257.09     22.14 o 
   0  11  12        2.85       20.90     13.24 o 
   1  11  12      415.36      335.97     24.26 o 
   2  11  12       11.18       21.92     12.97 o 
   3  11  12      165.64      187.94     23.62 o 
   4  11  12       47.02       53.09     18.63 o 
   5  11  12        0.30       18.97     21.58 o 
   6  11  12        9.92       29.93     21.02 o 
   7  11  12        1.01        0.00     22.30 o 
  -4  12  12      137.89      159.36     53.55 o 
  -3  12  12      207.60      274.06     60.79 o 
  -2  12  12      252.79      227.07     63.84 o 
  -1  12  12      307.19      326.12     33.64 o 
   0  12  12     1015.35     1046.96     44.84 o 
   1  12  12     1609.68     1521.24     58.54 o 
   2  12  12      846.23      793.65     52.06 o 
   3  12  12      329.40      441.10     33.21 o 
   4  12  12      365.87      415.89     33.67 o 
   5  12  12      281.91      359.37     42.08 o 
   6  12  12      151.80      184.98     28.20 o 
  -3  13  12      227.00      217.14     58.78 o 
  -2  13  12      406.34      503.95     49.87 o 
  -1  13  12      292.97      263.70     31.69 o 
   0  13  12      800.59      680.07     46.13 o 
   1  13  12      630.98      700.29     38.62 o 
   2  13  12      363.81      427.07     44.17 o 
   3  13  12      668.68      617.54     38.91 o 
   4  13  12      200.02      195.87     26.67 o 
   5  13  12      124.25      110.77     24.57 o 
   6  13  12      221.39      169.49     28.11 o 
  -2  14  12       43.27       16.11     26.21 o 
  -1  14  12        3.40       11.62     23.81 o 
   0  14  12        9.05       17.39     19.79 o 
   1  14  12        7.17       39.61     17.16 o 
   2  14  12       41.05       52.98     18.84 o 
   3  14  12        8.24       34.55     17.85 o 
   4  14  12        0.23        0.00     17.41 o 
   5  14  12        1.22        0.00     18.73 o 
  -1  15  12      278.34      356.39     38.60 o 
   0  15  12      482.33      519.99     44.60 o 
   1  15  12      371.22      386.37     38.96 o 
   2  15  12      339.10      383.43     32.14 o 
   3  15  12      347.80      344.08     32.01 o 
   4  15  12      319.15      343.08     32.99 o 
   1  16  12      261.00      252.02     35.15 o 
   2  16  12      130.35      136.28     28.54 o 
   3  16  12      162.04      155.05     25.53 o 
  -2  -9  13      218.37      281.87     71.26 o 
   0  -9  13      348.81      365.80     41.23 o 
  -3  -8  13      280.91      303.52     70.61 o 
  -2  -8  13      338.65      391.70     70.40 o 
   0  -8  13       88.40      124.69     28.58 o 
   1  -8  13       84.20       81.61     19.76 o 
   2  -8  13      128.37      106.35     20.71 o 
  -4  -7  13        4.76       27.05     22.61 o 
  -3  -7  13       75.32       55.41     48.75 o 
  -2  -7  13       21.08       25.95     41.22 o 
  -1  -7  13       14.36        8.89     39.28 o 
   0  -7  13        9.19        0.00     37.22 o 
   1  -7  13       64.81       80.75     16.90 o 
   2  -7  13      231.34      225.53     23.83 o 
   3  -7  13      227.26      243.14     31.16 o 
  -5  -6  13      253.07      255.60     32.97 o 
  -4  -6  13      510.80      433.28     58.71 o 
  -3  -6  13      257.60      261.26     51.44 o 
  -2  -6  13      267.08      277.07     58.71 o 
  -1  -6  13      145.82      193.55     50.54 o 
   0  -6  13      513.57      545.45     34.38 o 
   1  -6  13      835.47      822.79     34.83 o 
   2  -6  13      427.99      394.85     28.66 o 
   3  -6  13      391.36      441.28     76.69 o 
   4  -6  13      745.89      664.73     39.69 o 
  -5  -5  13      190.04      181.22     30.31 o 
  -4  -5  13      138.03      101.77     23.98 o 
  -3  -5  13      166.75      180.64     38.71 o 
  -2  -5  13      195.14      194.83     19.75 o 
  -1  -5  13       42.74       19.73     23.71 o 
   0  -5  13      235.27      258.81     17.36 o 
   1  -5  13      555.74      524.61     40.44 o 
   2  -5  13      177.57      186.24     20.83 o 
   3  -5  13       55.37       40.27     19.50 o 
   4  -5  13       23.00        0.00     16.48 o 
  -5  -4  13       41.75       69.62     25.31 o 
  -4  -4  13      227.14      145.56     24.96 o 
  -3  -4  13        0.63       12.15     18.03 o 
  -2  -4  13       46.20       45.60     16.79 o 
  -1  -4  13      107.65       98.69     28.92 o 
   0  -4  13      178.38      164.80     16.23 o 
   1  -4  13      331.10      346.06     21.30 o 
   2  -4  13      380.03      351.89     24.93 o 
   3  -4  13      370.50      326.95     29.18 o 
   4  -4  13      561.29      586.73     38.28 o 
   5  -4  13      263.15      240.02     29.62 o 
  -6  -3  13      220.71      262.38     52.73 o 
  -5  -3  13      374.48      353.46     42.56 o 
  -4  -3  13      503.18      500.09     37.43 o 
  -3  -3  13      677.03      648.24     46.41 o 
  -2  -3  13     1734.90     1717.87    103.19 o 
  -1  -3  13     1166.39     1134.44     43.02 o 
   0  -3  13      983.14     1075.49     34.22 o 
   1  -3  13     1020.40     1050.74     34.71 o 
   2  -3  13      796.30      846.55     32.64 o 
   3  -3  13     1091.03     1193.94     46.26 o 
   4  -3  13      968.33      958.07     43.94 o 
   5  -3  13      321.42      320.00     30.62 o 
  -6  -2  13      184.25      155.48     45.88 o 
  -5  -2  13      186.06      192.72     30.47 o 
  -4  -2  13       33.90       31.81     20.08 o 
  -3  -2  13       88.13      123.90     21.50 o 
  -2  -2  13      442.02      508.54     42.87 o 
  -1  -2  13     1068.42     1110.97     48.66 o 
   0  -2  13      536.30      573.99     27.65 o 
   1  -2  13      137.28      152.70     15.96 o 
   2  -2  13       28.68       25.53     12.47 o 
   3  -2  13      124.17      135.04     19.64 o 
   4  -2  13        7.08       21.57     19.36 o 
   5  -2  13       16.33        8.00     20.11 o 
   6  -2  13       15.13        0.00     23.40 o 
  -6  -1  13        0.40       18.47     24.63 o 
  -5  -1  13       28.56       28.86     30.20 o 
  -4  -1  13      106.21      117.47     25.20 o 
  -3  -1  13      766.53      707.83    116.35 o 
  -2  -1  13     1760.66     1684.23     69.31 o 
  -1  -1  13      264.24      264.85     22.75 o 
   0  -1  13      155.89      212.22     19.29 o 
   1  -1  13      334.56      303.01     22.25 o 
   2  -1  13      210.38      217.76     20.64 o 
   3  -1  13      252.04      278.28     23.25 o 
   4  -1  13      600.27      581.19     48.61 o 
   5  -1  13      274.40      301.09     25.66 o 
   6  -1  13      173.63      187.16     22.44 o 
  -6   0  13      293.90      329.58     39.57 o 
  -5   0  13      931.14      933.70     53.72 o 
  -4   0  13      517.45      537.49     39.35 o 
  -3   0  13     1204.86     1274.24     54.87 o 
  -2   0  13     2185.69     2176.21     74.34 o 
  -1   0  13      747.06      823.99     53.75 o 
   0   0  13     1750.45     1731.52     51.45 o 
   1   0  13     2455.17     2422.77     81.06 o 
   2   0  13      528.69      531.45     30.39 o 
   3   0  13      887.52      873.95     40.80 o 
   4   0  13      494.32      566.73     36.15 o 
   5   0  13      381.13      401.51     27.69 o 
   6   0  13      480.09      464.32     31.80 o 
  -6   1  13      173.36      149.25     32.96 o 
  -5   1  13      234.12      219.39     42.30 o 
  -4   1  13      384.93      396.95     34.95 o 
  -3   1  13      385.70      462.33     49.94 o 
  -2   1  13      281.98      263.34     40.95 o 
  -1   1  13       61.73       56.09     19.57 o 
   0   1  13       24.36       20.89     12.60 o 
   1   1  13      431.61      495.61     27.11 o 
   2   1  13      560.40      650.65     31.33 o 
   3   1  13      367.30      327.14     19.47 o 
   4   1  13        8.76       19.40     11.04 o 
   5   1  13       12.18        2.34     13.03 o 
   6   1  13        0.01        1.16     16.05 o 
   7   1  13        3.49        1.61     20.25 o 
  -6   2  13       37.38       48.97     19.54 o 
  -5   2  13      296.13      301.55     29.44 o 
  -4   2  13       59.90       68.55     16.66 o 
  -3   2  13      135.96      145.31     29.88 o 
  -2   2  13       91.74      155.70     38.83 o 
  -1   2  13       79.63      127.06     23.16 o 
   0   2  13     1018.88     1025.76     32.91 o 
   1   2  13     1226.79     1232.39     36.31 o 
   2   2  13      859.88      932.60     39.02 o 
   3   2  13     1300.27     1249.66     40.00 o 
   4   2  13      285.08      302.37     21.32 o 
   5   2  13      222.23      239.55     21.54 o 
   6   2  13      501.71      513.21     34.43 o 
   7   2  13      344.57      415.96     34.41 o 
  -6   3  13      397.41      432.94     35.08 o 
  -5   3  13      580.40      555.88     35.25 o 
  -4   3  13      506.46      533.09     32.14 o 
  -3   3  13     1169.20     1225.00     44.97 o 
  -2   3  13     1422.40     1389.20     51.15 o 
  -1   3  13     1115.07     1166.23     38.49 o 
   0   3  13     1653.00     1668.63     44.92 o 
   1   3  13     1617.99     1653.69     44.81 o 
   2   3  13     2023.88     2090.26     54.13 o 
   3   3  13     1970.22     2009.40     55.51 o 
   4   3  13      297.09      310.42     29.41 o 
   5   3  13      393.21      321.37     23.81 o 
   6   3  13      267.82      272.09     24.14 o 
   7   3  13       49.57       96.73     27.24 o 
  -6   4  13      196.06      189.36     30.37 o 
  -5   4  13      334.66      271.45     31.06 o 
  -4   4  13      255.94      249.77     46.47 o 
  -3   4  13        1.62       25.95     14.67 o 
  -2   4  13      170.37      177.26     28.84 o 
  -1   4  13      844.86      857.03     46.48 o 
   0   4  13      411.11      461.85     27.26 o 
   1   4  13       15.63       15.05     11.94 o 
   2   4  13       23.15       26.66     11.59 o 
   3   4  13        2.13        6.19     10.71 o 
   4   4  13       38.92       37.55     13.13 o 
   5   4  13        3.12        6.00     13.50 o 
   6   4  13       33.60       15.34     15.15 o 
   7   4  13       13.10        0.00     18.06 o 
  -6   5  13       81.30       66.51     48.89 o 
  -5   5  13       95.20      123.37     27.80 o 
  -4   5  13       42.89       78.09     20.79 o 
  -3   5  13      310.93      316.77     28.72 o 
  -2   5  13      872.83      891.03     53.77 o 
  -1   5  13     1236.08     1312.67     56.57 o 
   0   5  13      305.90      318.74     44.00 o 
   1   5  13      603.20      609.78     26.45 o 
   2   5  13     1933.98     1895.19     51.67 o 
   3   5  13     1001.49     1047.97     36.31 o 
   4   5  13      294.83      327.32     28.93 o 
   5   5  13      268.41      276.45     39.33 o 
   6   5  13       67.46       61.28     20.48 o 
   7   5  13       79.83       76.19     22.76 o 
  -6   6  13      219.97      229.18     50.61 o 
  -5   6  13      369.63      373.66     34.80 o 
  -4   6  13      380.51      426.16     34.71 o 
  -3   6  13      683.30      727.82     73.31 o 
  -2   6  13      949.48      930.06     68.06 o 
  -1   6  13      911.53      936.91     36.94 o 
   0   6  13     3345.23     3407.39     78.65 o 
   1   6  13     4447.14     4698.40    103.04 o 
   2   6  13      806.36      822.31     36.73 o 
   3   6  13       24.14        7.49     11.48 o 
   4   6  13      226.35      262.95     28.63 o 
   5   6  13      954.56      938.17     44.12 o 
   6   6  13      492.54      521.66     45.77 o 
   7   6  13      107.04      116.73     25.52 o 
  -5   7  13       33.63        8.53     28.75 o 
  -4   7  13       41.00       30.06     28.41 o 
  -3   7  13       81.08       98.41     20.84 o 
  -2   7  13      233.12      193.19     23.79 o 
  -1   7  13      193.18      197.47     28.63 o 
   0   7  13       14.99       31.54     12.00 o 
   1   7  13       32.60       40.47     12.75 o 
   2   7  13      231.37      224.77     19.25 o 
   3   7  13      662.89      627.87     29.89 o 
   4   7  13       49.05        8.68     12.97 o 
   5   7  13      103.90      107.54     20.52 o 
   6   7  13       52.69       49.87     20.06 o 
   7   7  13        1.96       23.71     21.32 o 
  -5   8  13      237.13      336.79     61.08 o 
  -4   8  13      160.15      174.84     44.80 o 
  -3   8  13       38.20       85.62     25.56 o 
  -2   8  13      388.44      392.90     27.03 o 
  -1   8  13     1036.65     1064.36     42.69 o 
   0   8  13      916.35      909.69     51.49 o 
   1   8  13      449.35      502.59     26.04 o 
   2   8  13      263.62      275.37     32.76 o 
   3   8  13      722.79      773.55     39.53 o 
   4   8  13      646.27      667.11     37.14 o 
   5   8  13      112.57      138.24     22.13 o 
   6   8  13      237.45      271.81     30.13 o 
   7   8  13      272.50      314.10     33.75 o 
  -5   9  13      194.47      168.68     49.54 o 
  -4   9  13      494.77      393.49     64.23 o 
  -3   9  13      802.15      686.19     76.20 o 
  -2   9  13      462.53      530.07     35.65 o 
  -1   9  13      463.25      474.47     52.56 o 
   0   9  13     1038.10      992.13     44.38 o 
   1   9  13     1093.72     1090.37     43.47 o 
   2   9  13      542.32      629.03     43.67 o 
   3   9  13      641.29      685.44     46.25 o 
   4   9  13      687.44      649.70     37.47 o 
   5   9  13      134.29      113.16     22.05 o 
   6   9  13       12.75        6.53     18.80 o 
   7   9  13        0.85       10.70     21.09 o 
  -4  10  13       26.57        0.00     31.54 o 
  -3  10  13        4.42       35.41     33.41 o 
  -2  10  13       47.75       57.84     19.16 o 
  -1  10  13      565.51      437.86     29.80 o 
   0  10  13        4.64       11.49     12.85 o 
   1  10  13      167.96      159.94     19.29 o 
   2  10  13       18.81       40.43     14.63 o 
   3  10  13       68.09       60.27     20.00 o 
   4  10  13       28.36       32.35     19.63 o 
   5  10  13        1.20       19.91     16.05 o 
   6  10  13        3.88       23.16     17.20 o 
  -4  11  13      220.33      305.89     63.66 o 
  -3  11  13      214.78      277.43     60.22 o 
  -2  11  13      469.42      490.25     39.55 o 
  -1  11  13      219.31      255.51     24.60 o 
   0  11  13       22.02       31.59     15.50 o 
   1  11  13      302.34      407.36     27.15 o 
   2  11  13      738.58      763.65     36.13 o 
   3  11  13      782.40      791.06     37.74 o 
   4  11  13      426.64      436.77     30.04 o 
   5  11  13      197.32      229.16     24.70 o 
   6  11  13      151.99      176.59     28.78 o 
  -3  12  13      300.90      304.01     46.39 o 
  -2  12  13      317.72      312.72     34.00 o 
  -1  12  13      199.00      169.49     26.46 o 
   0  12  13      116.28       89.13     17.11 o 
   1  12  13      491.73      463.77     29.62 o 
   2  12  13      190.91      202.18     25.69 o 
   3  12  13       58.07       24.45     17.33 o 
   4  12  13      131.97      114.74     23.73 o 
   5  12  13       81.29       83.92     22.63 o 
   6  12  13      105.06      102.81     26.16 o 
  -2  13  13        2.76       19.02     25.24 o 
  -1  13  13        6.48        5.60     19.34 o 
   0  13  13      152.32      133.45     24.04 o 
   1  13  13        0.97        1.05     16.35 o 
   2  13  13       21.51        1.81     17.69 o 
   3  13  13       30.16       27.17     18.29 o 
   4  13  13       25.44        7.70     18.47 o 
   5  13  13       34.73       55.66     22.63 o 
  -2  14  13      212.69      247.53     51.94 o 
  -1  14  13      278.57      314.89     36.78 o 
   0  14  13      745.46      767.74     50.81 o 
   1  14  13      601.40      547.13     41.63 o 
   2  14  13       38.32       13.64     22.39 o 
   3  14  13       79.46       70.32     21.08 o 
   4  14  13      218.02      235.28     30.21 o 
   5  14  13      211.63      230.44     46.16 o 
   0  15  13      218.77      236.55     33.82 o 
   1  15  13      219.48      212.30     48.72 o 
   2  15  13       20.99       43.52     20.29 o 
   3  15  13       88.58       67.31     21.49 o 
   4  15  13      105.72       86.74     24.17 o 
   0  -8  14       64.03       37.65     50.65 o 
  -3  -7  14      285.94      373.56     79.14 o 
  -2  -7  14      359.82      502.81     82.51 o 
  -1  -7  14      391.03      325.96     64.30 o 
   0  -7  14      350.17      303.09     41.01 o 
   1  -7  14      385.80      412.69     27.55 o 
   2  -7  14      402.04      432.70     30.65 o 
  -4  -6  14      290.24      233.17     31.63 o 
  -3  -6  14       68.01       75.21     21.77 o 
  -2  -6  14       78.68       85.74     45.31 o 
  -1  -6  14      143.13      137.57     50.97 o 
   0  -6  14      338.82      348.64     36.72 o 
   1  -6  14      215.76      227.41     26.11 o 
   2  -6  14       31.56       58.28     18.15 o 
   3  -6  14        0.41        0.00     18.12 o 
  -4  -5  14        2.38        0.00     22.77 o 
  -3  -5  14        1.99       24.95     20.53 o 
  -2  -5  14       30.55       51.44     18.17 o 
  -1  -5  14       79.21       86.23     18.16 o 
   0  -5  14      147.26      161.07     28.34 o 
   1  -5  14      398.17      386.61     27.64 o 
   2  -5  14      260.26      245.89     24.06 o 
   3  -5  14      179.37      175.51     23.17 o 
   4  -5  14      212.74      185.61     29.41 o 
  -5  -4  14      218.49      192.63     32.62 o 
  -4  -4  14      277.23      305.44     45.34 o 
  -3  -4  14      221.43      208.34     56.56 o 
  -2  -4  14      443.35      413.89     32.13 o 
  -1  -4  14      361.47      360.80     28.78 o 
   0  -4  14      667.11      784.25     30.94 o 
   1  -4  14     1375.71     1357.62     42.25 o 
   2  -4  14     1029.90      997.91     54.04 o 
   3  -4  14      376.22      413.93     30.30 o 
   4  -4  14      400.85      451.70     33.47 o 
  -5  -3  14      146.29      135.45     30.14 o 
  -4  -3  14       57.88       38.37     24.62 o 
  -3  -3  14      266.43      284.79     88.21 o 
  -2  -3  14      247.19      315.00     45.34 o 
  -1  -3  14       56.65       74.52     36.52 o 
   0  -3  14       48.45       45.91     17.98 o 
   1  -3  14       13.21       22.21     13.34 o 
   2  -3  14       20.23       17.00     13.68 o 
   3  -3  14       37.26       43.30     17.20 o 
   4  -3  14        3.55        9.97     17.41 o 
   5  -3  14        9.84        7.84     20.92 o 
  -5  -2  14       24.79       32.36     24.34 o 
  -4  -2  14      201.41      178.09     28.05 o 
  -3  -2  14       27.27        6.19     43.98 o 
  -2  -2  14      127.04      101.74     23.38 o 
  -1  -2  14      316.07      351.80     73.98 o 
   0  -2  14      532.26      509.68     38.76 o 
   1  -2  14      812.65      793.45     58.70 o 
   2  -2  14      642.48      605.84     34.15 o 
   3  -2  14      424.86      376.69     32.53 o 
   4  -2  14      463.30      418.58     36.07 o 
   5  -2  14      112.51      139.81     28.30 o 
  -5  -1  14      341.86      371.27     69.29 o 
  -4  -1  14      310.42      329.79     41.49 o 
  -3  -1  14      270.82      276.29     35.31 o 
  -2  -1  14      539.97      561.87     69.36 o 
  -1  -1  14     1009.56     1054.69     44.32 o 
   0  -1  14      949.85      920.64     36.88 o 
   1  -1  14      517.72      533.15     50.38 o 
   2  -1  14      294.20      331.44     25.39 o 
   3  -1  14      581.04      597.84     32.84 o 
   4  -1  14      607.81      712.15     45.76 o 
   5  -1  14      300.77      355.56     36.08 o 
   6  -1  14      260.16      208.38     33.72 o 
  -6   0  14      171.00      116.80     34.15 o 
  -5   0  14      132.28       90.51     27.69 o 
  -4   0  14        8.87        0.23     20.36 o 
  -3   0  14       27.90       20.91     24.63 o 
  -2   0  14       10.99       46.18     21.87 o 
  -1   0  14      343.98      399.34     38.69 o 
   0   0  14      318.05      291.05     22.26 o 
   1   0  14       53.18       37.65     15.16 o 
   2   0  14       20.74        6.11     13.76 o 
   3   0  14       14.43        0.00     13.63 o 
   4   0  14        9.92        0.00     15.05 o 
   5   0  14        0.08        6.00     13.23 o 
   6   0  14        0.99        5.65     17.13 o 
  -6   1  14      113.78       91.47     33.85 o 
  -5   1  14      152.16      139.71     56.62 o 
  -4   1  14       73.85       94.07     25.18 o 
  -3   1  14       96.61       67.41     21.41 o 
  -2   1  14      912.79     1000.70    128.82 o 
  -1   1  14      113.03      162.53     24.91 o 
   0   1  14        4.97       15.69     13.60 o 
   1   1  14      774.42      688.27     43.82 o 
   2   1  14      527.31      569.05     35.21 o 
   3   1  14      264.66      283.63     17.70 o 
   4   1  14      651.71      640.44     28.54 o 
   5   1  14      719.13      656.28     39.01 o 
   6   1  14      488.97      487.41     34.14 o 
  -6   2  14      370.53      346.93     30.77 o 
  -5   2  14      742.35      673.80     35.32 o 
  -4   2  14      523.38      487.77     27.60 o 
  -3   2  14      500.32      514.44     38.01 o 
  -2   2  14     1127.23     1270.28     62.15 o 
  -1   2  14      778.19      705.48     44.88 o 
   0   2  14      133.20      156.53     18.83 o 
   1   2  14      747.53      722.77     26.73 o 
   2   2  14     1168.31     1132.68     38.28 o 
   3   2  14     1397.70     1376.31     41.89 o 
   4   2  14      129.13      131.92     16.60 o 
   5   2  14        8.23        0.00     13.03 o 
   6   2  14      152.61      175.77     37.42 o 
  -6   3  14       25.28       44.55     27.45 o 
  -5   3  14        7.83       45.30     19.06 o 
  -4   3  14      122.29      111.92     19.37 o 
  -3   3  14      809.80      824.64     37.25 o 
  -2   3  14       77.42       52.81     14.88 o 
  -1   3  14       19.28       16.30     11.24 o 
   0   3  14       26.69       24.81     10.76 o 
   1   3  14        1.70       29.43     10.80 o 
   2   3  14        0.07       18.84     11.37 o 
   3   3  14       66.91       68.07     16.52 o 
   4   3  14      221.20      194.80     19.14 o 
   5   3  14       76.11       73.37     16.88 o 
   6   3  14       38.60       18.68     16.39 o 
  -5   4  14      206.20      208.25     26.57 o 
  -4   4  14      437.83      429.53     39.78 o 
  -3   4  14      671.66      676.80     35.46 o 
  -2   4  14      238.41      304.05     26.41 o 
  -1   4  14       12.39       10.69     11.77 o 
   0   4  14      759.16      794.01     30.33 o 
   1   4  14     3270.57     3177.68     74.99 o 
   2   4  14      855.01      824.42     31.83 o 
   3   4  14      469.54      545.37     61.33 o 
   4   4  14      331.54      351.39     35.46 o 
   5   4  14      340.02      349.21     25.61 o 
   6   4  14      426.40      417.37     29.27 o 
  -5   5  14      280.35      301.52     30.57 o 
  -4   5  14      424.68      454.51     33.14 o 
  -3   5  14      425.04      422.15     55.45 o 
  -2   5  14      935.40      901.19     43.22 o 
  -1   5  14     2473.28     2507.22     68.84 o 
   0   5  14     1173.24     1138.53     39.97 o 
   1   5  14       31.00       22.83     12.52 o 
   2   5  14       17.72       44.21     12.55 o 
   3   5  14      653.10      660.49     29.88 o 
   4   5  14      286.99      266.21     22.17 o 
   5   5  14      360.34      358.04     26.07 o 
   6   5  14      399.23      433.52     34.74 o 
   7   5  14       65.43       67.32     23.22 o 
  -5   6  14        3.44        0.00     18.75 o 
  -4   6  14      157.55      113.47     32.16 o 
  -3   6  14        0.42       18.49     17.44 o 
  -2   6  14      140.22      144.76     30.89 o 
  -1   6  14        3.82       47.50     14.57 o 
   0   6  14       47.66       49.13     15.98 o 
   1   6  14       43.09       38.88     12.20 o 
   2   6  14       46.25       42.02     14.56 o 
   3   6  14      541.54      507.73     40.92 o 
   4   6  14       43.97       44.27     14.68 o 
   5   6  14       10.41        6.30     14.67 o 
   6   6  14       11.34        0.00     18.53 o 
   7   6  14       60.25       35.41     22.78 o 
  -5   7  14       81.31      107.03     39.14 o 
  -4   7  14       85.49       92.43     23.41 o 
  -3   7  14      399.38      504.12     36.54 o 
  -2   7  14      904.25      986.49     63.92 o 
  -1   7  14     1094.11     1062.10     41.09 o 
   0   7  14     1365.50     1336.34     41.70 o 
   1   7  14      831.50      898.42     37.55 o 
   2   7  14      281.16      291.04     21.68 o 
   3   7  14       70.42       39.59     13.48 o 
   4   7  14      304.40      307.09     24.19 o 
   5   7  14      940.28      923.34     49.85 o 
   6   7  14      551.74      565.85     41.45 o 
   7   7  14      242.50      299.53     39.77 o 
  -5   8  14      374.40      334.78     62.87 o 
  -4   8  14      318.44      202.16     48.25 o 
  -3   8  14      147.58      225.33     34.92 o 
  -2   8  14     1028.84     1045.50     49.74 o 
  -1   8  14     1417.17     1290.14     46.28 o 
   0   8  14      639.56      668.28     29.89 o 
   1   8  14      618.95      545.78     27.63 o 
   2   8  14      769.06      780.49     33.12 o 
   3   8  14      146.92      156.76     21.28 o 
   4   8  14       34.21       38.74     17.22 o 
   5   8  14       80.14       99.14     21.92 o 
   6   8  14       96.60       80.26     36.04 o 
  -4   9  14       15.99       27.74     35.70 o 
  -3   9  14       57.78       42.50     23.83 o 
  -2   9  14       56.17       31.29     21.90 o 
  -1   9  14        3.12       29.31     16.99 o 
   0   9  14       28.96       46.38     16.38 o 
   1   9  14        0.18        2.97     13.60 o 
   2   9  14        4.19        1.12     13.73 o 
   3   9  14       12.74        6.82     14.80 o 
   4   9  14      112.52      101.86     21.16 o 
   5   9  14      179.99      214.94     33.43 o 
   6   9  14      166.98      215.85     29.46 o 
  -4  10  14      424.03      517.37     74.41 o 
  -3  10  14      622.49      627.91     77.21 o 
  -2  10  14      334.18      372.62     49.12 o 
  -1  10  14      313.85      377.47     32.67 o 
   0  10  14      468.44      587.59     34.00 o 
   1  10  14      707.04      662.51     36.64 o 
   2  10  14      743.37      734.56     39.63 o 
   3  10  14      491.19      500.35     34.38 o 
   4  10  14      486.11      433.12     34.56 o 
   5  10  14      113.79      172.97     25.60 o 
   6  10  14       49.95       57.25     21.84 o 
  -3  11  14      428.66      279.87     60.79 o 
  -2  11  14      353.31      347.84    107.57 o 
  -1  11  14      522.65      452.05     42.41 o 
   0  11  14      976.09      808.23     40.54 o 
   1  11  14      372.83      379.14     27.30 o 
   2  11  14       60.11       40.61     15.74 o 
   3  11  14       53.37       70.67     17.09 o 
   4  11  14      171.10      162.89     22.38 o 
   5  11  14       96.60       57.23     18.15 o 
   6  11  14        5.43        6.19     18.51 o 
  -3  12  14        0.42        0.00     36.35 o 
  -2  12  14        0.05        0.00     19.54 o 
  -1  12  14       21.69       34.66     17.17 o 
   0  12  14        0.21       11.04     14.49 o 
   1  12  14       12.81        8.56     14.72 o 
   2  12  14       27.96       19.73     15.25 o 
   3  12  14       59.73       54.45     16.38 o 
   4  12  14       53.98       53.56     18.85 o 
   5  12  14        2.81       19.66     20.54 o 
  -2  13  14      231.93      229.83     32.75 o 
  -1  13  14      571.90      545.39     50.13 o 
   0  13  14      287.83      250.43     28.28 o 
   1  13  14      354.19      354.50     31.39 o 
   2  13  14      441.57      489.97     36.62 o 
   3  13  14      165.87      187.67     26.26 o 
   4  13  14      253.29      259.79     30.85 o 
   5  13  14      224.73      218.23     30.39 o 
  -1  14  14      165.60      185.61     50.25 o 
   0  14  14       35.80       43.59     23.26 o 
   1  14  14       93.64       71.98     20.31 o 
   2  14  14      457.17      287.39     34.01 o 
   3  14  14      265.45      253.71     29.69 o 
   4  14  14       69.25       33.81     21.87 o 
   1  15  14      148.35      133.41     46.70 o 
   2  15  14        1.54       21.79     19.35 o 
   3  15  14        0.85        0.45     19.65 o 
  -1  -7  15       30.69        0.00     43.44 o 
   0  -7  15       10.23       38.63     19.89 o 
  -3  -6  15      145.37      120.42     26.50 o 
  -2  -6  15       67.75       92.64     22.39 o 
  -1  -6  15       99.86       89.20     33.76 o 
   0  -6  15       89.19       97.65     30.80 o 
   1  -6  15      217.84      210.95     27.00 o 
   2  -6  15      237.30      176.76     24.03 o 
  -3  -5  15      263.21      252.73     31.22 o 
  -2  -5  15      339.57      335.02     31.60 o 
  -1  -5  15      472.07      404.40     47.71 o 
   0  -5  15      487.31      522.49     28.74 o 
   1  -5  15      413.57      423.93     58.53 o 
   2  -5  15      374.37      339.68     27.72 o 
   3  -5  15      318.98      318.31     29.69 o 
  -4  -4  15      168.48      150.67     32.25 o 
  -3  -4  15       81.46      101.47     36.35 o 
  -2  -4  15       40.29       33.65     20.72 o 
  -1  -4  15        2.98       34.34     19.85 o 
   0  -4  15       48.77       67.79     16.30 o 
   1  -4  15        4.78       12.10     14.42 o 
   2  -4  15        8.28       11.19     20.70 o 
   3  -4  15       12.00       29.19     18.75 o 
  -4  -3  15       66.41       32.41     64.05 o 
  -3  -3  15       29.01       26.67     22.88 o 
  -2  -3  15      130.08      135.09     26.70 o 
  -1  -3  15      415.11      318.92     49.03 o 
   0  -3  15      467.54      405.91     29.49 o 
   1  -3  15      806.93      763.48     38.90 o 
   2  -3  15      772.62      718.63     59.22 o 
   3  -3  15      193.98      202.26     40.05 o 
   4  -3  15      215.95      193.66     29.91 o 
  -5  -2  15      397.87      412.28     46.94 o 
  -4  -2  15      364.79      409.49     41.34 o 
  -3  -2  15      543.13      576.99     44.42 o 
  -2  -2  15      803.78      819.80     49.31 o 
  -1  -2  15      262.07      304.26     31.33 o 
   0  -2  15      476.80      476.43     31.42 o 
   1  -2  15      555.22      592.54     36.45 o 
   2  -2  15      358.99      461.05     46.10 o 
   3  -2  15      256.93      266.30     30.46 o 
   4  -2  15      301.59      277.16     32.09 o 
   5  -2  15      143.02      150.20     30.28 o 
  -5  -1  15      100.42      129.74     30.36 o 
  -4  -1  15        5.14       28.37     24.87 o 
  -3  -1  15       17.74       17.01     22.23 o 
  -2  -1  15      154.64      157.00     26.74 o 
  -1  -1  15      242.35      283.63     40.04 o 
   0  -1  15       55.55       58.00     18.19 o 
   1  -1  15      248.35      216.60     52.25 o 
   2  -1  15       97.05       75.18     18.72 o 
   3  -1  15       92.67       60.30     22.09 o 
   4  -1  15        3.29       12.22     19.67 o 
   5  -1  15       11.56       30.25     23.52 o 
  -5   0  15      126.29      116.72     31.06 o 
  -4   0  15      160.29       97.63     30.07 o 
  -3   0  15      193.20      204.41     31.77 o 
  -2   0  15      698.21      609.06     44.29 o 
  -1   0  15      884.86      912.75     51.83 o 
   0   0  15      287.89      332.53     29.08 o 
   1   0  15       97.17      110.15     18.71 o 
   2   0  15      346.60      345.20     26.94 o 
   3   0  15      595.26      564.88     33.77 o 
   4   0  15      594.49      576.65     38.49 o 
   5   0  15      178.23      235.54     43.37 o 
  -5   1  15      176.84      174.10     33.03 o 
  -4   1  15      152.78      147.07     30.34 o 
  -3   1  15      493.60      533.25     45.44 o 
  -2   1  15      443.63      458.29     39.86 o 
  -1   1  15     1193.37     1126.13     59.11 o 
   0   1  15     2031.60     1912.28     65.60 o 
   1   1  15      963.98     1009.68     40.93 o 
   2   1  15      353.13      361.91     27.21 o 
   3   1  15      191.48      228.60     23.57 o 
   4   1  15      114.44      119.78     13.96 o 
   5   1  15      157.80      154.41     30.94 o 
   6   1  15      193.01      154.77     26.40 o 
  -5   2  15       95.38       90.78     28.70 o 
  -4   2  15       19.14        0.00     22.37 o 
  -3   2  15       16.04       16.52     23.77 o 
  -2   2  15        2.59        0.00     17.89 o 
  -1   2  15      188.20      137.07     25.98 o 
   0   2  15      174.70      137.25     26.55 o 
   1   2  15        6.99       20.42     15.57 o 
   2   2  15        0.73       15.47     10.74 o 
   3   2  15        2.84        2.45     10.77 o 
   4   2  15      191.38      215.91     22.65 o 
   5   2  15       61.65       47.84     16.11 o 
   6   2  15       24.44       31.30     19.13 o 
  -5   3  15      356.91      388.85     30.24 o 
  -4   3  15      113.35      141.17     26.75 o 
  -3   3  15        5.10       20.23     14.46 o 
  -2   3  15      266.71      314.32     23.94 o 
  -1   3  15     1639.22     1639.09     49.83 o 
   0   3  15      425.37      471.64     24.89 o 
   1   3  15      453.14      484.41     24.49 o 
   2   3  15      989.68      973.94     34.99 o 
   3   3  15      626.26      601.68     39.78 o 
   4   3  15      338.52      301.10     22.54 o 
   5   3  15      131.42      171.73     20.23 o 
   6   3  15      187.84      199.36     34.90 o 
  -5   4  15      222.73      237.45     27.88 o 
  -4   4  15      358.12      313.73     28.54 o 
  -3   4  15     1118.30     1167.79     59.82 o 
  -2   4  15      609.09      627.04     35.73 o 
  -1   4  15       96.59       85.54     17.69 o 
   0   4  15      148.24      135.60     17.85 o 
   1   4  15      697.87      705.85     30.22 o 
   2   4  15      502.46      567.59     27.85 o 
   3   4  15      210.59      242.67     20.64 o 
   4   4  15      119.97      151.25     21.46 o 
   5   4  15       57.16       74.93     16.99 o 
   6   4  15       35.11       14.50     16.65 o 
  -5   5  15       22.37       14.23     20.70 o 
  -4   5  15        1.00       34.08     18.97 o 
  -3   5  15       21.40       42.59     23.04 o 
  -2   5  15       45.20       18.14     15.68 o 
  -1   5  15       86.47      103.63     16.94 o 
   0   5  15        3.23        0.00     12.40 o 
   1   5  15      736.15      629.05     42.56 o 
   2   5  15      237.25      233.45     19.75 o 
   3   5  15        1.34        2.66     12.45 o 
   4   5  15        1.24        0.00     12.92 o 
   5   5  15        2.74       22.47     15.96 o 
   6   5  15       86.55       67.33     21.68 o 
  -5   6  15      156.44      175.73     38.36 o 
  -4   6  15      116.94      147.24     24.62 o 
  -3   6  15      141.84      252.72     50.97 o 
  -2   6  15      406.56      506.70     35.37 o 
  -1   6  15      650.78      685.05     54.42 o 
   0   6  15      498.56      524.30     48.10 o 
   1   6  15      312.85      314.68     32.29 o 
   2   6  15      113.79       93.92     15.44 o 
   3   6  15      430.88      447.73     26.75 o 
   4   6  15      558.51      584.14     34.49 o 
   5   6  15      449.84      403.96     29.66 o 
   6   6  15      388.07      347.70     36.34 o 
  -4   7  15      259.58      255.07     32.04 o 
  -3   7  15      703.94      674.05     42.92 o 
  -2   7  15      171.27      166.47     30.57 o 
  -1   7  15       86.38       60.15     16.72 o 
   0   7  15      417.69      438.69     27.99 o 
   1   7  15      172.27      157.40     17.75 o 
   2   7  15       65.51       61.09     14.49 o 
   3   7  15      290.80      281.83     22.81 o 
   4   7  15      275.20      271.29     30.47 o 
   5   7  15      188.41      146.24     26.48 o 
   6   7  15      105.57       67.14     21.93 o 
  -4   8  15        7.86        0.00     22.52 o 
  -3   8  15        1.19        0.00     21.64 o 
  -2   8  15      149.32      191.31     33.43 o 
  -1   8  15       62.73      108.57     18.35 o 
   0   8  15        4.71       49.15     14.08 o 
   1   8  15        0.46       20.27     13.50 o 
   2   8  15        0.67        0.00     12.22 o 
   3   8  15      113.73      144.12     19.61 o 
   4   8  15      171.61      183.18     25.13 o 
   5   8  15      162.21      129.05     32.09 o 
   6   8  15       92.92       85.32     23.54 o 
  -4   9  15      372.38      359.30     64.59 o 
  -3   9  15      204.78      240.31     36.92 o 
  -2   9  15      203.28      268.34     37.81 o 
  -1   9  15      673.24      624.88     48.83 o 
   0   9  15      820.00      791.00     38.31 o 
   1   9  15      498.68      535.57     33.36 o 
   2   9  15      615.58      603.16     36.12 o 
   3   9  15      352.19      356.09     30.66 o 
   4   9  15      122.96      175.30     24.70 o 
   5   9  15      249.58      255.65     29.84 o 
   6   9  15      183.96      205.91     29.48 o 
  -3  10  15      198.26      154.99     47.96 o 
  -2  10  15      189.04      166.69     32.75 o 
  -1  10  15      184.99      178.71     26.16 o 
   0  10  15      197.28      189.85     22.99 o 
   1  10  15      203.09      201.62     23.92 o 
   2  10  15      152.90      147.23     21.92 o 
   3  10  15       49.59       20.04     22.56 o 
   4  10  15       12.08       21.14     18.46 o 
   5  10  15       18.37       18.79     18.73 o 
   6  10  15       11.80        3.64     20.75 o 
  -3  11  15       25.22       23.80     36.35 o 
  -2  11  15       10.36       37.56     36.20 o 
  -1  11  15       14.95       15.56     18.46 o 
   0  11  15      142.69      192.57     24.63 o 
   1  11  15      255.78      224.57     25.63 o 
   2  11  15      151.37      166.26     23.52 o 
   3  11  15       36.00       66.23     20.10 o 
   4  11  15       77.78      108.43     23.65 o 
   5  11  15       70.67       43.71     21.44 o 
  -2  12  15      441.85      423.67     70.47 o 
  -1  12  15      333.82      373.56     36.06 o 
   0  12  15      203.90      186.81     24.84 o 
   1  12  15      133.48      169.31     21.46 o 
   2  12  15      314.84      285.17     29.17 o 
   3  12  15      273.95      292.05     27.18 o 
   4  12  15      277.17      300.23     28.52 o 
   5  12  15      266.33      258.30     28.14 o 
  -1  13  15      118.56       64.99     24.73 o 
   0  13  15       72.03       58.92     17.65 o 
   1  13  15        1.29       12.06     15.67 o 
   2  13  15        6.62        0.00     15.96 o 
   3  13  15       78.33       29.40     20.39 o 
   4  13  15       80.47       39.80     21.17 o 
   0  14  15       38.64       25.04     23.43 o 
   1  14  15       66.41       67.95     21.25 o 
   2  14  15      167.90      167.31     26.93 o 
   3  14  15       95.97      111.37     25.32 o 
  -2  -5  16       28.26       44.20     24.32 o 
  -1  -5  16       10.66       39.08     22.33 o 
   0  -5  16       36.39       50.96     20.13 o 
   1  -5  16       16.93       11.92     18.25 o 
  -3  -4  16      112.32      154.80     31.43 o 
  -2  -4  16      119.77      145.75     31.11 o 
  -1  -4  16      243.08      250.86     31.29 o 
   0  -4  16      218.33      221.33     44.70 o 
   1  -4  16      256.77      237.42     22.59 o 
   2  -4  16      274.48      252.41     26.51 o 
  -3  -3  16       95.30      174.29     31.52 o 
  -2  -3  16      206.09      218.44     41.54 o 
  -1  -3  16      386.67      313.38     34.11 o 
   0  -3  16      305.34      280.61     56.63 o 
   1  -3  16      131.93      158.32     22.33 o 
   2  -3  16      169.71      195.78     30.95 o 
   3  -3  16      186.31      215.41     70.42 o 
  -4  -2  16       29.45       64.00     28.86 o 
  -3  -2  16       13.39       28.80     25.76 o 
  -2  -2  16        0.09       29.25     22.99 o 
  -1  -2  16       73.73       78.85     53.48 o 
   0  -2  16       31.37       25.22     18.58 o 
   1  -2  16       12.22        0.00     16.72 o 
   2  -2  16       38.85       26.86     18.10 o 
   3  -2  16        1.52        0.00     18.59 o 
   4  -2  16        2.44        0.00     19.91 o 
  -4  -1  16      306.04      375.30     53.08 o 
  -3  -1  16      211.72      225.01     34.65 o 
  -2  -1  16      266.50      239.18     33.30 o 
  -1  -1  16      203.28      202.12     30.46 o 
   0  -1  16      508.10      493.52     62.17 o 
   1  -1  16      885.29      929.38     41.02 o 
   2  -1  16      590.40      553.46     34.32 o 
   3  -1  16      151.84      160.09     23.28 o 
   4  -1  16      194.77      229.71     40.44 o 
  -4   0  16      163.04      120.69     89.00 o 
  -3   0  16       50.02       60.96     26.70 o 
  -2   0  16      419.30      360.34     37.64 o 
  -1   0  16      218.26      217.07     31.90 o 
   0   0  16      295.59      295.53     28.61 o 
   1   0  16      340.14      329.57     26.94 o 
   2   0  16      151.68      151.69     21.42 o 
   3   0  16      394.20      262.31     27.14 o 
   4   0  16      413.52      348.06     35.84 o 
   5   0  16       88.80       66.95     29.72 o 
  -4   1  16        1.19        0.00     24.63 o 
  -3   1  16       51.10       38.04     25.25 o 
  -2   1  16       15.99       33.80     26.13 o 
  -1   1  16      319.69      237.21     99.18 o 
   0   1  16       55.89       79.99     20.39 o 
   1   1  16        1.69       22.05     16.23 o 
   2   1  16       67.06       99.33     25.35 o 
   3   1  16       23.95        4.02     16.86 o 
   4   1  16       84.21       54.67     19.77 o 
   5   1  16       44.92       53.42     26.13 o 
  -4   2  16       37.41       69.07     37.60 o 
  -3   2  16      467.66      519.46     47.26 o 
  -2   2  16      800.26      786.88     56.56 o 
  -1   2  16      399.55      471.86     52.44 o 
   0   2  16      829.42      836.46     48.34 o 
   1   2  16      733.34      765.95     38.29 o 
   2   2  16      575.37      552.67     33.48 o 
   3   2  16      640.45      745.30     39.10 o 
   4   2  16      481.09      489.97     39.38 o 
   5   2  16      230.65      245.86     22.43 o 
  -4   3  16      154.25      161.53     35.45 o 
  -3   3  16      156.79      150.58     32.90 o 
  -2   3  16      269.36      260.37     35.79 o 
  -1   3  16      722.26      810.82     53.53 o 
   0   3  16     1129.79     1116.65     49.53 o 
   1   3  16       51.13       34.40     11.53 o 
   2   3  16        3.45        0.00     10.95 o 
   3   3  16      263.71      222.21     19.29 o 
   4   3  16       72.75       82.25     24.30 o 
   5   3  16       68.19       53.25     16.72 o 
  -4   4  16       20.81       26.56     17.89 o 
  -3   4  16      151.92      103.08     21.18 o 
  -2   4  16       20.88       29.38     21.71 o 
  -1   4  16      162.79      175.39     22.30 o 
   0   4  16      247.22      275.29     32.23 o 
   1   4  16      279.67      268.09     25.04 o 
   2   4  16      232.53      253.30     24.24 o 
   3   4  16       20.81       23.43     13.67 o 
   4   4  16       47.69       67.93     16.39 o 
   5   4  16       30.33       52.27     16.98 o 
  -4   5  16      279.84      321.57     43.92 o 
  -3   5  16      610.86      538.56     37.69 o 
  -2   5  16      266.41      352.62     30.48 o 
  -1   5  16      334.97      414.50     31.20 o 
   0   5  16      561.65      606.80     40.03 o 
   1   5  16      342.63      348.06     28.52 o 
   2   5  16      522.31      509.83     27.81 o 
   3   5  16      530.09      526.18     54.34 o 
   4   5  16      431.65      529.43     30.37 o 
   5   5  16      366.67      398.81     29.06 o 
  -4   6  16      293.77      294.76     37.52 o 
  -3   6  16      544.41      520.97     57.78 o 
  -2   6  16      464.38      389.80     51.76 o 
  -1   6  16       76.86       68.09     16.77 o 
   0   6  16       23.46       11.73     13.79 o 
   1   6  16       61.99       34.26     13.67 o 
   2   6  16      219.73      205.19     20.26 o 
   3   6  16      301.79      309.45     24.08 o 
   4   6  16      143.64      105.80     19.91 o 
   5   6  16      123.67       51.96     17.58 o 
   6   6  16       35.46       30.24     21.63 o 
  -4   7  16        8.50       43.88     23.11 o 
  -3   7  16        1.72       41.24     21.22 o 
  -2   7  16        5.00       22.20     18.55 o 
  -1   7  16       33.59       47.05     16.27 o 
   0   7  16        2.30       15.31     13.60 o 
   1   7  16       54.16       57.06     22.27 o 
   2   7  16      172.21      202.51     20.68 o 
   3   7  16      291.29      277.31     23.50 o 
   4   7  16      276.61      311.84     25.86 o 
   5   7  16       53.60       84.84     21.85 o 
  -3   8  16      328.97      378.27     44.09 o 
  -2   8  16      331.16      340.45     33.60 o 
  -1   8  16      373.40      348.55     42.35 o 
   0   8  16      463.60      451.92     30.32 o 
   1   8  16      426.31      471.27     30.03 o 
   2   8  16      447.98      516.75     29.75 o 
   3   8  16      775.20      779.65     42.19 o 
   4   8  16      599.92      523.64     36.64 o 
   5   8  16      267.16      272.80     31.14 o 
  -3   9  16      105.06       49.07     30.36 o 
  -2   9  16       39.35       11.39     22.81 o 
  -1   9  16      113.05      129.12     24.70 o 
   0   9  16      376.08      355.66     40.30 o 
   1   9  16      289.35      214.75     43.11 o 
   2   9  16      132.43      110.67     20.68 o 
   3   9  16       42.07       33.38     17.66 o 
   4   9  16       22.55       31.18     17.74 o 
   5   9  16       20.24        0.00     19.32 o 
  -3  10  16       11.56       14.77     34.70 o 
  -2  10  16       30.48       33.99     46.96 o 
  -1  10  16       23.42       11.43     21.48 o 
   0  10  16       43.67       56.82     20.72 o 
   1  10  16      137.84      149.41     30.30 o 
   2  10  16       82.38      108.72     21.97 o 
   3  10  16       70.32       87.55     21.20 o 
   4  10  16       62.28       69.42     21.00 o 
   5  10  16      152.63      125.00     35.27 o 
  -2  11  16      187.16      205.46     38.07 o 
  -1  11  16      304.01      343.80     34.52 o 
   0  11  16      289.61      260.69     31.42 o 
   1  11  16      138.66      150.10     23.32 o 
   2  11  16      165.48      180.28     25.22 o 
   3  11  16      219.78      254.03     28.61 o 
   4  11  16      120.62      122.34     26.01 o 
   5  11  16      141.19      139.49     26.85 o 
  -1  12  16       92.50       91.90     25.23 o 
   0  12  16       22.96       42.49     23.36 o 
   1  12  16       66.07       64.43     20.44 o 
   2  12  16       36.82       23.58     18.11 o 
   3  12  16       14.32        6.92     18.65 o 
   4  12  16       24.23        5.68     19.20 o 
   0  13  16       68.01       44.71     39.26 o 
   1  13  16        1.81        0.00     21.44 o 
   2  13  16        7.54        0.00     18.31 o 
   3  13  16       52.60       41.43     19.01 o 
  -1  -4  17      195.45      144.48     29.97 o 
   0  -4  17      159.30      157.16     30.57 o 
  -2  -3  17        6.36        0.00     34.62 o 
  -1  -3  17        0.24        4.50     23.70 o 
   0  -3  17        0.18        0.00     30.18 o 
   1  -3  17       12.69        0.00     19.82 o 
   2  -3  17       38.42       21.22     21.43 o 
  -3  -2  17       48.22       69.28     29.49 o 
  -2  -2  17      126.28      227.51     33.67 o 
  -1  -2  17      388.01      404.39     40.59 o 
   0  -2  17      379.73      383.48     51.34 o 
   1  -2  17      195.89      163.73     26.22 o 
   2  -2  17      152.99      159.43     24.60 o 
   3  -2  17      264.93      248.24     33.56 o 
  -3  -1  17      205.15      193.01     35.16 o 
  -2  -1  17      111.46       82.82     28.54 o 
  -1  -1  17       59.88       36.27     24.58 o 
   0  -1  17       93.52      125.61     31.58 o 
   1  -1  17      120.86       82.08     22.34 o 
   2  -1  17      137.34      117.95     22.27 o 
   3  -1  17      188.33      164.35     24.40 o 
  -3   0  17       16.44       15.75     25.93 o 
  -2   0  17        7.90        0.00     23.65 o 
  -1   0  17       22.78        0.00     22.93 o 
   0   0  17        0.49        2.67     18.90 o 
   1   0  17       85.50       99.20     25.80 o 
   2   0  17      113.41       92.04     24.31 o 
   3   0  17       40.80       49.62     20.12 o 
   4   0  17       14.57       18.99     22.35 o 
  -4   1  17      317.88      335.80     43.60 o 
  -3   1  17       43.86       77.54     30.06 o 
  -2   1  17      172.38      160.69     69.86 o 
  -1   1  17      279.30      241.12     34.41 o 
   0   1  17      181.49      197.30     26.73 o 
   1   1  17      391.97      465.25     84.77 o 
   2   1  17      471.12      392.16     30.65 o 
   3   1  17      297.63      292.21     28.50 o 
   4   1  17      257.34      303.10     30.76 o 
  -4   2  17       69.53      110.76     33.41 o 
  -3   2  17      188.58      163.40     33.57 o 
  -2   2  17      388.79      324.97     57.78 o 
  -1   2  17      150.86      130.55     29.89 o 
   0   2  17      134.00      178.41     30.41 o 
   1   2  17      325.58      294.48     61.54 o 
   2   2  17       54.35       44.95     18.92 o 
   3   2  17       45.60       43.69     19.31 o 
   4   2  17       75.75       72.27     22.11 o 
  -4   3  17        3.03        0.00     26.81 o 
  -3   3  17        0.77       26.62     28.55 o 
  -2   3  17       79.73       66.04     28.55 o 
  -1   3  17      216.72      168.04     36.92 o 
   0   3  17      181.24      156.85     26.12 o 
   1   3  17        3.64       26.16     18.07 o 
   2   3  17        9.13       22.86     23.43 o 
   3   3  17       14.28       46.63     13.37 o 
   4   3  17      154.97      133.93     17.98 o 
   5   3  17      109.88      108.21     19.87 o 
  -4   4  17      162.36      142.26     21.82 o 
  -3   4  17      197.17      166.86     24.25 o 
  -2   4  17      617.89      707.06     48.97 o 
  -1   4  17      426.52      426.35     58.08 o 
   0   4  17      632.33      631.82     38.02 o 
   1   4  17      358.83      373.37     27.98 o 
   2   4  17       19.90       56.38     14.76 o 
   3   4  17      163.08      169.19     19.06 o 
   4   4  17      290.26      240.16     26.69 o 
   5   4  17      186.39      176.96     22.72 o 
  -3   5  17      161.89      170.20     24.93 o 
  -2   5  17      144.55      126.96     22.81 o 
  -1   5  17       62.09       42.87     32.98 o 
   0   5  17       84.20       64.80     28.04 o 
   1   5  17       38.14       31.90     14.57 o 
   2   5  17        3.28       11.74     13.30 o 
   3   5  17      179.70      166.03     19.51 o 
   4   5  17       88.52       84.37     17.58 o 
   5   5  17       10.34        0.00     16.66 o 
  -3   6  17       43.65       58.54     22.46 o 
  -2   6  17      178.71      193.05     26.48 o 
  -1   6  17       76.49       80.82     21.75 o 
   0   6  17       91.57      127.96     20.04 o 
   1   6  17       40.79       61.45     15.93 o 
   2   6  17       78.35       64.13     16.21 o 
   3   6  17      160.54      162.63     20.73 o 
   4   6  17       68.97       73.09     18.60 o 
   5   6  17       32.11       38.63     20.77 o 
  -3   7  17      330.13      356.03     35.59 o 
  -2   7  17      292.14      323.71     61.50 o 
  -1   7  17       73.45       57.01     25.63 o 
   0   7  17      205.45      217.07     23.70 o 
   1   7  17      422.52      436.40     39.67 o 
   2   7  17      454.68      389.39     26.84 o 
   3   7  17      430.24      415.73     28.42 o 
   4   7  17      205.65      212.89     23.69 o 
   5   7  17      159.04      138.57     25.58 o 
  -3   8  17       52.05       41.34     28.78 o 
  -2   8  17       71.20       53.83     22.72 o 
  -1   8  17       13.88        0.00     18.03 o 
   0   8  17       21.67       14.51     21.24 o 
   1   8  17      135.67       97.25     18.08 o 
   2   8  17       92.05       44.68     15.88 o 
   3   8  17        8.77       14.37     16.66 o 
   4   8  17        7.72       16.37     18.77 o 
   5   8  17        0.52        0.00     19.50 o 
  -2   9  17        7.91        0.00     20.88 o 
  -1   9  17       68.69       32.70     20.77 o 
   0   9  17      285.06      291.37     39.93 o 
   1   9  17      278.35      332.17     36.68 o 
   2   9  17      200.86      162.74     24.11 o 
   3   9  17      210.34      185.34     33.20 o 
   4   9  17      157.77      138.65     25.35 o 
  -2  10  17      181.44      192.01     36.85 o 
  -1  10  17      185.27      168.74     28.04 o 
   0  10  17      509.93      483.99     57.26 o 
   1  10  17      402.82      415.79     32.98 o 
   2  10  17      211.07      158.96     25.76 o 
   3  10  17      235.65      252.10     28.09 o 
   4  10  17      178.86      160.77     25.43 o 
  -1  11  17       12.38        0.00     22.22 o 
   0  11  17       19.62       17.28     20.24 o 
   1  11  17       24.33       37.95     18.83 o 
   2  11  17       13.14        5.29     17.34 o 
   3  11  17       16.54       14.11     18.04 o 
   4  11  17       33.02        0.00     18.58 o 
   0  12  17       41.77       90.52     24.86 o 
   1  12  17       88.24       62.37     21.52 o 
   2  12  17      119.88       87.20     22.80 o 
   3  12  17       90.72       53.03     21.67 o 
  -1  -2  18       78.60      106.81     44.09 o 
   0  -2  18       32.76       34.85     26.56 o 
   1  -2  18       93.05      104.05     27.53 o 
  -2  -1  18        1.24        0.00     27.18 o 
  -1  -1  18       38.38       67.36     26.81 o 
   0  -1  18       17.28       29.92     26.80 o 
   1  -1  18       44.52       86.12     24.90 o 
   2  -1  18       55.86       60.06     21.64 o 
  -2   0  18      224.36      204.07     36.87 o 
  -1   0  18      263.13      234.62     36.52 o 
   0   0  18      300.56      313.91     82.51 o 
   1   0  18      273.47      309.70     39.63 o 
   2   0  18      203.84      237.94     27.58 o 
   3   0  18      223.52      229.95     34.02 o 
  -2   1  18       85.27       92.12     31.64 o 
  -1   1  18       78.41       85.21     28.23 o 
   0   1  18      205.06      146.55     29.30 o 
   1   1  18      166.92      125.54     25.74 o 
   2   1  18       89.70       75.49     22.27 o 
   3   1  18       23.37       36.49     24.99 o 
  -3   2  18       24.58       11.29     34.27 o 
  -2   2  18       33.27        5.65     43.08 o 
  -1   2  18       43.69       69.43     28.94 o 
   0   2  18       63.87       38.82     21.57 o 
   1   2  18      252.50      270.56     51.50 o 
   2   2  18      100.36      120.67     25.14 o 
   3   2  18       15.39       10.70     19.46 o 
  -3   3  18      150.92      194.00     77.39 o 
  -2   3  18      302.19      321.14     42.56 o 
  -1   3  18      539.04      456.69    130.97 o 
   0   3  18      394.49      367.16     50.58 o 
   1   3  18      499.20      453.91     66.92 o 
   2   3  18      411.37      363.34     35.74 o 
   3   3  18      161.41      162.19     24.98 o 
   4   3  18      175.35      156.05     26.07 o 
  -3   4  18       78.36       68.19     33.05 o 
  -2   4  18       73.08       71.22     34.62 o 
  -1   4  18       19.78       28.72     25.70 o 
   0   4  18        8.66       41.66     23.25 o 
   1   4  18      153.69      106.60     15.44 o 
   2   4  18      188.78      181.55     22.05 o 
   3   4  18       67.56       39.56     15.33 o 
   4   4  18       39.25       19.23     15.60 o 
  -3   5  18       38.02       65.43     21.02 o 
  -2   5  18      102.66      101.53     21.22 o 
  -1   5  18       91.41       96.72     20.10 o 
   0   5  18       82.89      102.99     18.44 o 
   1   5  18       72.25       65.55     22.92 o 
   2   5  18        3.62        1.53     14.05 o 
   3   5  18       27.02       34.93     16.13 o 
   4   5  18      249.14      287.79     25.91 o 
  -2   6  18      173.22      230.94     44.57 o 
  -1   6  18       74.52       84.36     21.91 o 
   0   6  18      121.94      161.70     21.39 o 
   1   6  18      370.15      346.36     27.84 o 
   2   6  18      228.42      230.89     22.97 o 
   3   6  18      356.58      318.32     40.10 o 
   4   6  18      268.74      226.01     23.98 o 
  -2   7  18       24.93       28.03     21.73 o 
  -1   7  18       62.44       20.76     32.50 o 
   0   7  18      100.71       91.12     21.76 o 
   1   7  18       77.81       52.79     17.85 o 
   2   7  18        9.42        7.67     15.56 o 
   3   7  18        1.38        0.00     15.25 o 
   4   7  18        6.52       14.71     17.01 o 
  -2   8  18       75.04      113.26     26.07 o 
  -1   8  18        9.27       23.09     20.38 o 
   0   8  18       13.65       26.41     16.88 o 
   1   8  18      123.58      120.69     20.77 o 
   2   8  18      140.96      128.83     20.57 o 
   3   8  18      220.58      245.52     30.92 o 
   4   8  18      107.58       98.05     23.20 o 
  -1   9  18      184.94      173.39     33.73 o 
   0   9  18      158.71      178.51     27.63 o 
   1   9  18      179.93      139.84     29.71 o 
   2   9  18      142.61      119.48     22.61 o 
   3   9  18      128.85      144.73     24.92 o 
  -1  10  18        6.84        0.00     22.87 o 
   0  10  18        7.86        0.00     18.76 o 
   1  10  18        2.25       30.07     20.26 o 
   2  10  18       18.09        0.00     17.16 o 
   3  10  18        5.44        0.00     17.58 o 
   0  11  18      192.34      149.95     28.64 o 
   1  11  18      218.40      149.67     27.80 o 
   2  11  18       76.02       54.27     24.57 o 
  -1   1  19       79.29       69.14     29.62 o 
   0   1  19       57.92      108.77     83.95 o 
   1   1  19       94.67       93.33     25.67 o 
  -1   2  19      107.60       73.12     37.38 o 
   0   2  19      156.53      193.00     34.96 o 
   1   2  19      105.55      126.78     26.98 o 
   2   2  19       82.17       77.49     23.66 o 
  -1   3  19        2.76       29.01     27.64 o 
   0   3  19        4.95        1.95     24.75 o 
   1   3  19        6.99        0.00     21.60 o 
   2   3  19        0.38        9.31     20.39 o 
  -1   4  19      138.11      175.33     45.99 o 
   0   4  19       66.34       76.65     31.04 o 
   1   4  19       94.08      101.01     29.11 o 
   2   4  19      167.24      155.00     26.41 o 
   3   4  19       66.40       63.46     29.29 o 
  -1   5  19      113.09      102.46     31.72 o 
   0   5  19      216.00      181.54     29.88 o 
   1   5  19      315.52      302.84     29.34 o 
   2   5  19      290.02      263.13     23.28 o 
   3   5  19       34.67       22.64     16.42 o 
  -1   6  19       30.63       23.09     18.53 o 
   0   6  19       46.73       57.12     18.32 o 
   1   6  19       25.86       10.09     16.46 o 
   2   6  19       29.95       31.20     16.37 o 
   3   6  19        1.80        0.00     16.00 o 
  -1   7  19       42.03       39.41     21.46 o 
   0   7  19       18.41       17.67     17.35 o 
   1   7  19      158.25      152.89     25.28 o 
   2   7  19      158.10      189.21     22.86 o 
   3   7  19       96.29       69.93     22.85 o 
   0   8  19      272.69      285.15     33.58 o 
   1   8  19      143.37      109.73     21.77 o 
   2   8  19       88.07       73.38     18.87 o 
   1   9  19        0.65        5.93     20.43 o 
                                                 
